# Supplementary material for: Benzotriazolium picrate
Source: Acta Crystallogr Sect E Struct Rep Online. 2011 May 20;67(Pt 6):o1464. doi: 10.1107/S1600536811018307 (PMC3120377; doi:10.1107/S1600536811018307)
Supplement: Supplementary file 2 [file e-67-o1464-Isup2.hkl]

# 
# h,k,l, Fc-squared, Fo-squared, sigma(Fo-squared) and status flag 
# 
data_I
_shelx_title ' 060926fm in P2(1)/n' 
_shelx_refln_list_code          4 
_shelx_F_calc_maximum      143.03 
_exptl_crystal_F_000       712.00 
_reflns_d_resolution_high  0.7965 
 
loop_ 
 _symmetry_equiv_pos_as_xyz 
 'x, y, z' 
 '-x+1/2, y+1/2, -z+1/2' 
 '-x, -y, -z' 
 'x-1/2, -y-1/2, z-1/2' 
 
_cell_length_a    14.4113 
_cell_length_b     3.7608 
_cell_length_c    24.9411 
_cell_angle_alpha  90.000 
_cell_angle_beta   90.598 
_cell_angle_gamma  90.000 
 
_shelx_F_squared_multiplier     1.000 
 
loop_ 
 _refln_index_h 
 _refln_index_k 
 _refln_index_l 
 _refln_F_squared_calc 
 _refln_F_squared_meas 
 _refln_F_squared_sigma 
 _refln_observed_status 
   2   0   0      254.29      235.30      7.50 o 
   4   0   0       13.18       19.69      3.99 o 
   6   0   0        4.39        8.11      5.04 o 
   8   0   0        0.00        6.74      4.60 o 
  10   0   0        0.51        4.77      5.62 o 
  12   0   0     2418.68     2241.48    126.63 o 
  14   0   0      143.10      145.31     38.78 o 
  16   0   0       18.27       11.02     13.70 o 
  18   0   0        0.04       18.50     18.70 o 
   1   1   0     7891.25     8930.53    159.29 o 
   2   1   0       25.12       24.45      3.19 o 
   3   1   0     4429.41     4491.00     75.60 o 
   4   1   0      642.13      689.48     17.37 o 
   5   1   0       82.74       87.38      8.27 o 
   6   1   0      168.27      190.74     10.44 o 
   7   1   0       99.56       92.59      7.70 o 
   8   1   0      155.62      153.57     10.53 o 
   9   1   0       16.92       22.08      5.50 o 
  10   1   0      398.97      399.40     26.47 o 
  11   1   0      485.93      421.96     24.69 o 
  12   1   0      292.26      296.51     18.02 o 
  13   1   0        0.45        4.06      6.31 o 
  14   1   0        8.95       21.23      8.31 o 
  15   1   0       92.41      108.11     17.54 o 
  16   1   0       38.25       44.35     12.55 o 
  17   1   0       30.51       25.73     12.97 o 
   0   2   0      242.63      252.90     27.68 o 
   1   2   0       19.03       17.92      4.37 o 
   2   2   0     1554.32     1570.25     31.59 o 
   3   2   0     2638.59     2805.51     49.56 o 
   4   2   0        0.31       12.70      4.08 o 
   5   2   0      264.52      268.77     14.56 o 
   6   2   0        5.36       18.98      5.60 o 
   7   2   0      913.87      867.47     25.44 o 
   8   2   0      239.26      229.04     14.72 o 
   9   2   0      110.03      107.31     10.90 o 
  10   2   0       27.06       37.86      7.78 o 
  11   2   0       31.49       30.93      8.63 o 
  12   2   0       17.06       17.28      7.97 o 
  13   2   0        0.30        9.52      7.36 o 
  14   2   0        0.12        9.73      8.00 o 
  15   2   0       23.37       11.53      9.52 o 
  16   2   0       34.59       36.46     11.99 o 
   1   3   0       41.71       29.29     13.92 o 
   2   3   0       34.60       30.27      8.53 o 
   3   3   0      340.27      323.75     19.67 o 
   4   3   0       15.20       12.16      6.82 o 
   5   3   0       78.19       62.35     10.45 o 
   6   3   0      319.31      304.40     22.70 o 
   7   3   0       10.31       18.45      7.50 o 
   8   3   0        1.10        0.00      7.20 o 
   9   3   0       77.39      101.80     12.79 o 
  10   3   0        4.73        7.42      8.73 o 
  11   3   0        0.35       11.61      9.51 o 
  12   3   0        0.31        4.52      9.83 o 
  13   3   0        9.85        2.29     10.78 o 
   1   4   0       31.69        6.70     27.27 o 
   2   4   0        4.27       10.04     11.82 o 
   3   4   0        1.24        0.00     11.94 o 
   4   4   0        2.41       26.76     13.13 o 
   5   4   0      155.86      185.69     48.76 o 
   6   4   0      164.33      154.94     21.31 o 
   7   4   0        7.52        0.00     17.84 o 
   8   4   0       45.70       28.64     25.71 o 
   9   4   0        0.03        3.00     19.85 o 
 -17   0   1      298.23      377.51     40.27 o 
 -15   0   1      765.95      806.71     45.21 o 
 -13   0   1     1631.89     1801.63     69.52 o 
 -11   0   1        0.99        9.44      6.45 o 
  -9   0   1      866.31      819.21     36.83 o 
  -7   0   1      761.96      720.57     29.78 o 
  -5   0   1     6717.55     6468.61    136.30 o 
  -3   0   1     2140.87     1871.42     41.84 o 
  -1   0   1      288.02      249.62     11.63 o 
   1   0   1     1850.96     1832.87     67.01 o 
   3   0   1     2652.86     2474.25     53.88 o 
   5   0   1      905.84      810.20     23.40 o 
   7   0   1     1014.73     1022.70     30.25 o 
   9   0   1      851.13      786.57     27.69 o 
  11   0   1      295.42      331.31     34.77 o 
  13   0   1      139.31      154.04     22.03 o 
  15   0   1      378.40      389.42     46.10 o 
  17   0   1       63.57       72.98     22.74 o 
 -17   1   1        0.03        0.00     10.47 o 
 -16   1   1       16.72       21.48     10.51 o 
 -15   1   1        1.89        7.36      7.88 o 
 -14   1   1       54.17       66.14     11.26 o 
 -13   1   1       23.21       24.90     10.20 o 
 -12   1   1      329.92      326.66     18.75 o 
 -11   1   1      361.29      340.24     17.99 o 
 -10   1   1      503.59      470.36     19.58 o 
  -9   1   1       82.13       93.84      9.04 o 
  -8   1   1      482.02      506.70     21.36 o 
  -7   1   1      416.68      396.15     14.47 o 
  -6   1   1      161.10      145.38     13.81 o 
  -5   1   1      586.45      522.16     14.94 o 
  -4   1   1      572.70      593.76     15.64 o 
  -3   1   1     5414.72     5565.47     83.71 o 
  -2   1   1     7088.56     7629.39    138.49 o 
  -1   1   1     2354.90     2453.25     43.50 o 
   0   1   1     2826.22     3268.35     75.75 o 
   1   1   1    15995.70    18006.65    282.92 o 
   2   1   1    12227.41    12978.88    187.22 o 
   3   1   1     2029.39     1985.80     33.63 o 
   4   1   1      101.52      112.67      7.34 o 
   5   1   1      372.88      383.47     12.48 o 
   6   1   1       36.11       44.37      5.59 o 
   7   1   1     1597.51     1510.60     33.07 o 
   8   1   1       19.90       28.55      5.36 o 
   9   1   1        9.45        7.99      4.24 o 
  10   1   1        8.27       14.22      5.49 o 
  11   1   1      644.85      563.43     25.72 o 
  12   1   1       41.27       38.67      7.81 o 
  13   1   1      419.72      398.07     23.45 o 
  14   1   1      335.29      323.78     22.59 o 
  15   1   1       11.45       17.24      8.76 o 
  16   1   1       12.00       23.32     10.54 o 
  17   1   1       41.13       40.08     13.38 o 
 -16   2   1       32.41       17.74     12.53 o 
 -15   2   1       16.14       36.92     11.26 o 
 -14   2   1        3.60        0.82      7.84 o 
 -13   2   1       30.45       18.94      8.34 o 
 -12   2   1       75.78       81.19     10.93 o 
 -11   2   1       96.39      106.72     11.95 o 
 -10   2   1       55.54       51.79     11.38 o 
  -9   2   1      130.70      133.32     12.77 o 
  -8   2   1       81.54       78.17      9.15 o 
  -7   2   1      414.27      394.66     19.79 o 
  -6   2   1      600.98      581.80     20.09 o 
  -5   2   1     1167.88     1140.76     29.24 o 
  -4   2   1      100.28       99.57      7.88 o 
  -3   2   1      910.50      983.06     25.09 o 
  -2   2   1      263.27      279.19     15.52 o 
  -1   2   1      435.49      405.38     15.61 o 
   0   2   1      348.46      136.55     21.89 o 
   1   2   1     2333.20     2517.94     50.13 o 
   2   2   1     2326.55     2452.07     44.40 o 
   3   2   1        0.05       15.78      4.31 o 
   4   2   1        3.92       10.75      4.41 o 
   5   2   1     1680.75     1558.61     35.91 o 
   6   2   1      200.94      221.76     14.05 o 
   7   2   1      680.09      680.13     21.80 o 
   8   2   1       14.75       10.23      9.39 o 
   9   2   1        5.21       21.18      6.84 o 
  10   2   1       21.50       22.21      6.79 o 
  11   2   1       77.56       85.19     19.50 o 
  12   2   1       68.18       62.86     10.09 o 
  13   2   1        0.00        7.78      7.78 o 
  14   2   1        3.14        3.69      7.68 o 
  15   2   1       74.49       59.54     12.23 o 
  16   2   1        1.89       26.21     11.86 o 
 -13   3   1        2.85        0.00     11.00 o 
 -12   3   1        1.44        0.00      8.80 o 
 -11   3   1       19.61       24.39     10.10 o 
 -10   3   1        1.30        0.00      8.56 o 
  -9   3   1       67.70       87.71     12.31 o 
  -8   3   1       18.42        7.24      7.74 o 
  -7   3   1      253.61      254.72     17.96 o 
  -6   3   1      309.63      302.31     18.96 o 
  -5   3   1       65.86       88.26     10.79 o 
  -4   3   1      161.98      164.31     16.26 o 
  -3   3   1      248.55      242.25     22.82 o 
  -2   3   1      297.83      290.62     18.98 o 
  -1   3   1       25.02       14.96     10.94 o 
   0   3   1        4.55        9.66      5.67 o 
   1   3   1       76.00       63.31     10.53 o 
   2   3   1        8.11        5.43      6.63 o 
   3   3   1       31.60       40.95      8.52 o 
   4   3   1      419.23      389.72     28.52 o 
   5   3   1      413.96      366.50     20.11 o 
   6   3   1       79.16       69.94      9.98 o 
   7   3   1        8.96       20.66      7.63 o 
   8   3   1      320.79      312.14     20.27 o 
   9   3   1       22.36       24.77      8.89 o 
  10   3   1        1.46        0.00      9.24 o 
  11   3   1        3.33        7.53      9.13 o 
  12   3   1        7.42       29.03     11.16 o 
  13   3   1       38.52       55.18     13.25 o 
  -9   4   1       28.48       55.70     26.51 o 
  -8   4   1        8.24       62.06     41.68 o 
  -7   4   1      145.95      119.36     25.59 o 
  -6   4   1       20.65       39.23     15.25 o 
  -5   4   1       89.74       70.26     17.52 o 
  -4   4   1       42.72       39.97     19.25 o 
  -3   4   1        6.88        0.00     13.29 o 
  -2   4   1       12.81       15.86     13.88 o 
  -1   4   1       11.11       19.15     14.00 o 
   0   4   1       12.33       14.77     20.47 o 
   1   4   1        0.40        0.00      9.96 o 
   2   4   1       16.92       35.22     12.60 o 
   3   4   1       16.89       41.46     13.58 o 
   4   4   1        0.26       25.54     15.17 o 
   5   4   1      154.61      113.14     22.73 o 
   6   4   1       31.37       32.10     25.34 o 
   7   4   1       68.03       51.79     20.86 o 
   8   4   1       47.93       97.93     19.26 o 
   9   4   1       85.03      132.04     22.27 o 
 -18   0   2       61.50       62.28     21.68 o 
 -16   0   2        1.74       23.96     13.53 o 
 -14   0   2        0.06       12.21     10.45 o 
 -12   0   2     2634.39     2446.34     84.22 o 
 -10   0   2       18.32       11.70      6.20 o 
  -8   0   2      273.67      249.67     15.37 o 
  -6   0   2      195.29      163.20     11.00 o 
  -4   0   2      196.86      192.29      9.35 o 
  -2   0   2     1011.60      805.05     24.14 o 
   0   0   2     1993.60     1581.56     77.51 o 
   2   0   2     4725.62     4764.16    171.05 o 
   4   0   2     1881.56     1773.81     41.78 o 
   6   0   2      241.41      262.58     13.15 o 
   8   0   2        4.43        0.20      4.49 o 
  10   0   2      871.24      750.59     28.10 o 
  12   0   2     3296.61     3120.35    164.51 o 
  14   0   2      198.11      220.34     45.59 o 
  16   0   2      144.75      131.67     25.04 o 
  18   0   2        0.33       28.44     30.54 o 
 -17   1   2       58.20       64.76     15.86 o 
 -16   1   2        6.47        7.60      9.50 o 
 -15   1   2      330.25      329.82     23.46 o 
 -14   1   2      185.85      224.72     38.24 o 
 -13   1   2      543.90      532.11     30.67 o 
 -12   1   2     1276.30     1188.88     37.07 o 
 -11   1   2      874.18      780.03     45.65 o 
 -10   1   2        5.64        0.00      4.51 o 
  -9   1   2      358.05      345.20     16.26 o 
  -8   1   2      169.28      166.05     18.47 o 
  -7   1   2      111.05      129.16      9.17 o 
  -6   1   2       26.94       26.66      4.67 o 
  -5   1   2       28.07       20.48      4.22 o 
  -4   1   2     1988.96     1966.61     33.48 o 
  -3   1   2      717.50      656.55     17.60 o 
  -2   1   2     1492.96     1560.53     27.16 o 
  -1   1   2    20457.92    22007.36    313.08 o 
   0   1   2      751.81      894.60     18.97 o 
   1   1   2     3408.55     3694.10     56.96 o 
   2   1   2     6286.51     6631.32     98.43 o 
   3   1   2     2196.54     2027.36     34.01 o 
   4   1   2     1455.43     1308.86     23.99 o 
   5   1   2      685.58      597.86     16.33 o 
   6   1   2     1227.99     1130.59     26.13 o 
   7   1   2      310.96      295.86     13.79 o 
   8   1   2      129.83      125.38     10.23 o 
   9   1   2      324.79      297.45     15.24 o 
  10   1   2       21.07       25.94      6.07 o 
  11   1   2       79.14       78.75     10.35 o 
  12   1   2      181.44      159.56     14.54 o 
  13   1   2      869.98      828.25     45.20 o 
  14   1   2      118.37      137.23     21.40 o 
  15   1   2       50.80       62.46     11.83 o 
  16   1   2       75.14       84.58     14.31 o 
  17   1   2       20.23       29.85     12.84 o 
 -16   2   2       26.41       30.29     12.43 o 
 -15   2   2        0.71        3.86      8.76 o 
 -14   2   2       18.48       17.47      9.09 o 
 -13   2   2       32.78       40.80      9.79 o 
 -12   2   2      472.27      476.96     25.38 o 
 -11   2   2      107.72       94.50     11.52 o 
 -10   2   2      184.23      137.12     14.06 o 
  -9   2   2       59.84       60.22     10.82 o 
  -8   2   2       99.45      119.61     11.05 o 
  -7   2   2      111.45      112.42     10.54 o 
  -6   2   2        3.52       12.46      5.87 o 
  -5   2   2     2207.99     2152.02     46.41 o 
  -4   2   2      816.72      778.74     24.26 o 
  -3   2   2      381.98      374.17     20.33 o 
  -2   2   2        7.84       14.64      4.45 o 
  -1   2   2        5.94       11.10      4.43 o 
   0   2   2       96.58      113.75      9.88 o 
   1   2   2        0.25        0.14      3.37 o 
   2   2   2      917.69      954.46     25.51 o 
   3   2   2     1039.01     1043.99     30.64 o 
   4   2   2        0.06        3.02      3.77 o 
   5   2   2      101.79      110.46      9.55 o 
   6   2   2       12.98        7.47      5.04 o 
   7   2   2        1.38        4.02      4.97 o 
   8   2   2        2.23        8.00      5.29 o 
   9   2   2      183.20      174.35     13.60 o 
  10   2   2      294.85      286.09     17.76 o 
  11   2   2       40.78       50.49      9.26 o 
  12   2   2       88.85       99.21     12.89 o 
  13   2   2       37.52       46.19     15.38 o 
  14   2   2       38.26       54.79     10.60 o 
  15   2   2       41.75       57.79     16.48 o 
  16   2   2       34.71       37.63     12.20 o 
 -13   3   2       37.92       51.68     13.57 o 
 -12   3   2       41.18       47.79     20.49 o 
 -11   3   2       47.24       40.92     12.40 o 
 -10   3   2       72.05       90.68     15.12 o 
  -9   3   2      105.71      114.21     14.93 o 
  -8   3   2        4.80       12.13      7.48 o 
  -7   3   2        5.34        0.00      6.94 o 
  -6   3   2      108.97      116.50     14.33 o 
  -5   3   2       72.91       52.29     17.95 o 
  -4   3   2      626.76      584.57     45.91 o 
  -3   3   2       40.12       40.68      8.39 o 
  -2   3   2       43.93       61.80      9.33 o 
  -1   3   2       75.30       78.22      8.85 o 
   0   3   2        9.14        2.58      5.31 o 
   1   3   2       28.70       42.88      8.79 o 
   2   3   2        2.11        0.47      5.43 o 
   3   3   2       16.07       13.04      6.94 o 
   4   3   2      819.35      820.51     27.02 o 
   5   3   2        1.21        7.87      6.43 o 
   6   3   2       64.82       86.25     10.92 o 
   7   3   2       10.29       10.04      7.48 o 
   8   3   2      394.91      364.14     33.15 o 
   9   3   2       25.18       29.13     13.39 o 
  10   3   2        3.07        0.87      8.44 o 
  11   3   2        5.22        0.00      8.21 o 
  12   3   2        1.98        2.66      8.75 o 
  13   3   2        0.01        0.00      9.49 o 
  -9   4   2        0.09       28.33     18.48 o 
  -8   4   2       37.91       29.95     17.18 o 
  -7   4   2       19.88       39.99     18.83 o 
  -6   4   2      109.13       73.85     17.92 o 
  -5   4   2       46.40       49.15     16.61 o 
  -4   4   2        9.31       19.17     27.05 o 
  -3   4   2       33.64       27.70     13.83 o 
  -2   4   2       77.29       76.05     17.18 o 
  -1   4   2       17.06       20.32     14.35 o 
   0   4   2       42.60       51.04     17.12 o 
   1   4   2       32.43       27.04     12.16 o 
   2   4   2        6.87        0.00     11.43 o 
   3   4   2        3.36       16.15     12.42 o 
   4   4   2        1.59       22.28     12.05 o 
   5   4   2        6.84       26.80     13.40 o 
   6   4   2       40.12       53.84     15.44 o 
   7   4   2        0.57       33.42     15.66 o 
   8   4   2        5.00        0.79     14.57 o 
   9   4   2        0.11       11.06     16.01 o 
 -17   0   3       18.21       37.07     17.63 o 
 -15   0   3       96.53      126.89     20.81 o 
 -13   0   3      444.82      472.74     35.62 o 
 -11   0   3      817.75      779.54     30.52 o 
  -9   0   3      138.43      127.98     12.23 o 
  -7   0   3     1380.44     1329.96     38.60 o 
  -5   0   3        0.52       29.05      5.83 o 
  -3   0   3    19154.90    18331.13    368.35 o 
  -1   0   3      510.39      337.90     15.46 o 
   1   0   3      338.12      306.36     11.63 o 
   3   0   3     9565.18     8817.46    333.61 o 
   5   0   3       25.06       39.03      5.31 o 
   7   0   3     2805.97     2582.43     62.12 o 
   9   0   3        0.00       10.32      5.58 o 
  11   0   3      719.77      683.28     48.36 o 
  13   0   3      169.62      208.67     25.44 o 
  15   0   3        2.51        0.00     10.80 o 
  17   0   3        4.18        2.37     15.27 o 
 -17   1   3       86.65       62.90     15.07 o 
 -16   1   3       62.03       48.73     12.18 o 
 -15   1   3       14.05       11.86      8.49 o 
 -14   1   3       12.51       12.25      7.68 o 
 -13   1   3        0.07        4.00      6.14 o 
 -12   1   3       85.68       88.08     10.63 o 
 -11   1   3       23.65       33.87      8.37 o 
 -10   1   3       21.82       18.04      5.27 o 
  -9   1   3      817.21      678.25     20.88 o 
  -8   1   3      128.36      118.94      9.98 o 
  -7   1   3      580.57      566.25     23.05 o 
  -6   1   3      962.10      992.88     23.36 o 
  -5   1   3       83.36       94.63      5.45 o 
  -4   1   3     2149.66     2102.89     58.42 o 
  -3   1   3     1749.27     1631.13     28.53 o 
  -2   1   3     2405.34     2422.72     40.15 o 
  -1   1   3        2.00        0.00      2.03 o 
   0   1   3      390.87      341.91      9.01 o 
   1   1   3      840.27      861.88     21.33 o 
   2   1   3     3853.11     4084.16     62.87 o 
   3   1   3     2879.30     2983.53     51.65 o 
   4   1   3     1043.65     1005.99     19.64 o 
   5   1   3     4757.63     4585.87     71.27 o 
   6   1   3      877.14      855.63     18.14 o 
   7   1   3      137.70      149.28     13.81 o 
   8   1   3      220.07      215.29     13.63 o 
   9   1   3      463.47      444.45     17.80 o 
  10   1   3      147.92      138.53     11.32 o 
  11   1   3      222.93      222.51     14.62 o 
  12   1   3      652.06      603.15     42.92 o 
  13   1   3      892.44      780.47     44.08 o 
  14   1   3       86.84       98.31     13.42 o 
  15   1   3       14.41       18.79      9.28 o 
  16   1   3       33.65       37.40     11.95 o 
  17   1   3        0.01       18.53     12.23 o 
 -16   2   3       54.81       45.31     14.05 o 
 -15   2   3       54.29       55.82     12.43 o 
 -14   2   3      109.80       98.23     13.98 o 
 -13   2   3       22.49       20.32      8.40 o 
 -12   2   3      246.31      276.00     28.00 o 
 -11   2   3      537.65      475.37     23.16 o 
 -10   2   3       42.11       42.47      8.24 o 
  -9   2   3      231.96      239.30     15.58 o 
  -8   2   3      145.81      164.74     12.76 o 
  -7   2   3      604.77      600.61     30.87 o 
  -6   2   3       10.43        7.95      6.34 o 
  -5   2   3      384.04      404.44     17.77 o 
  -4   2   3      427.19      400.91     14.57 o 
  -3   2   3      151.44      166.02      9.85 o 
  -2   2   3      326.16      304.98     12.68 o 
  -1   2   3      101.32      113.30      9.55 o 
   0   2   3      366.52      428.95     14.19 o 
   1   2   3       81.09      115.71     10.29 o 
   2   2   3      626.75      649.04     18.24 o 
   3   2   3      403.45      468.53     14.60 o 
   4   2   3      119.11      127.06      8.67 o 
   5   2   3     1086.49     1214.24     30.25 o 
   6   2   3      546.21      524.27     28.37 o 
   7   2   3       15.78       25.10      6.17 o 
   8   2   3      243.97      265.40     16.59 o 
   9   2   3       43.43       44.93      8.13 o 
  10   2   3       72.02       62.07      9.78 o 
  11   2   3       21.24       20.04      8.31 o 
  12   2   3        1.06        7.34      7.89 o 
  13   2   3        0.31        6.18      7.10 o 
  14   2   3        0.71        5.57      8.24 o 
  15   2   3       33.50       14.30      9.99 o 
  16   2   3       10.20        4.05     11.08 o 
 -13   3   3       73.14       54.39     16.09 o 
 -12   3   3       60.49       45.68     12.07 o 
 -11   3   3       22.09       24.00     10.14 o 
 -10   3   3      138.57      146.41     16.73 o 
  -9   3   3        2.68       13.69      8.33 o 
  -8   3   3      199.93      219.28     17.32 o 
  -7   3   3        3.67       10.20      6.99 o 
  -6   3   3       12.08        1.70      7.39 o 
  -5   3   3       57.70       80.75     19.18 o 
  -4   3   3       64.19       61.46      9.85 o 
  -3   3   3        8.93        5.37     10.89 o 
  -2   3   3       10.24       13.22      6.35 o 
  -1   3   3       26.90       29.02      6.81 o 
   0   3   3      187.61      181.84     13.62 o 
   1   3   3       21.48       27.47      6.65 o 
   2   3   3      113.43      133.87     11.34 o 
   3   3   3      275.71      313.81     20.07 o 
   4   3   3      153.96      142.07     17.60 o 
   5   3   3      202.75      224.39     17.44 o 
   6   3   3       83.17       81.86     10.84 o 
   7   3   3       20.70       15.73      8.62 o 
   8   3   3        0.24        0.00      6.55 o 
   9   3   3       25.72       16.98      8.47 o 
  10   3   3       48.26       62.57     11.21 o 
  11   3   3        0.13        6.72      8.61 o 
  12   3   3        0.96       16.08     14.01 o 
  13   3   3       15.34       26.61     11.12 o 
  -9   4   3       18.17       25.86     17.96 o 
  -8   4   3        0.03       22.44     16.83 o 
  -7   4   3       70.72       46.13     24.00 o 
  -6   4   3       24.81       41.62     16.79 o 
  -5   4   3      103.46       87.89     19.56 o 
  -4   4   3       49.09       49.42     16.01 o 
  -3   4   3      122.29       88.23     17.94 o 
  -2   4   3        9.57       38.16     14.99 o 
  -1   4   3       13.67        0.00     13.12 o 
   0   4   3        0.57        2.24     13.28 o 
   1   4   3        3.67        0.96     11.59 o 
   2   4   3       67.25       91.33     25.33 o 
   3   4   3       17.62       22.58     12.46 o 
   4   4   3        1.24        0.00     16.61 o 
   5   4   3        4.00       13.81     16.79 o 
   6   4   3       27.46       50.44     15.68 o 
   7   4   3      166.74      196.12     31.26 o 
   8   4   3        0.98        5.25     14.86 o 
   9   4   3        0.75       12.65     15.54 o 
 -16   0   4        0.50       17.90     11.80 o 
 -14   0   4      129.91      128.58     20.21 o 
 -12   0   4       17.77       12.68     18.41 o 
 -10   0   4      339.50      375.39     21.15 o 
  -8   0   4      343.93      363.57     18.41 o 
  -6   0   4     4637.42     4756.63    104.56 o 
  -4   0   4       73.34      105.07      7.81 o 
   0   0   4     6244.55     5851.87    119.47 o 
   2   0   4     5518.00     4888.60    123.34 o 
   4   0   4     2142.49     1862.32     44.02 o 
   6   0   4     2270.27     2436.81     58.27 o 
   8   0   4      322.79      346.81     17.62 o 
  10   0   4      188.70      177.17     15.26 o 
  12   0   4     3277.87     2785.97    163.09 o 
  14   0   4      121.80      126.37     21.65 o 
  16   0   4      215.88      309.97     36.21 o 
 -17   1   4       14.46       24.10     11.96 o 
 -16   1   4        7.60       12.61      9.47 o 
 -15   1   4       20.24       15.76      8.58 o 
 -14   1   4      191.83      212.09     18.80 o 
 -13   1   4      137.77      168.91     14.59 o 
 -12   1   4      169.44      168.55     13.83 o 
 -11   1   4      452.05      448.50     20.55 o 
 -10   1   4       41.29       40.48      7.60 o 
  -9   1   4       90.88      115.00     10.15 o 
  -8   1   4      122.64      155.04     10.66 o 
  -7   1   4      324.01      354.75     12.07 o 
  -6   1   4     1418.21     1395.49     29.23 o 
  -5   1   4       44.95       24.50      6.53 o 
  -4   1   4      782.25      743.68     16.34 o 
  -3   1   4       55.48       54.12      4.60 o 
  -2   1   4     6036.01     6370.34     95.13 o 
  -1   1   4     6077.62     6442.93     95.82 o 
   0   1   4    11297.45    12298.82    177.75 o 
   1   1   4     7947.28     8398.58    123.16 o 
   2   1   4      262.66      298.48      8.60 o 
   3   1   4      144.34      145.07      6.37 o 
   4   1   4     1177.77     1040.35     20.42 o 
   5   1   4     1379.89     1436.91     26.70 o 
   6   1   4     2291.54     2160.86     37.91 o 
   7   1   4      109.95      131.94      6.60 o 
   8   1   4      439.44      422.42     16.78 o 
   9   1   4      633.12      594.44     20.40 o 
  10   1   4       50.20       44.27      7.03 o 
  11   1   4      354.31      343.25     18.35 o 
  12   1   4      179.84      159.31     13.31 o 
  13   1   4      517.94      501.32     26.58 o 
  14   1   4       15.13       10.40      7.98 o 
  15   1   4       82.99      107.68     21.97 o 
  16   1   4        2.00       15.47     10.82 o 
  17   1   4        0.22        0.00     10.87 o 
 -16   2   4      158.73      133.93     17.63 o 
 -15   2   4       26.68       24.60     12.53 o 
 -14   2   4        3.22        7.58      8.57 o 
 -13   2   4       14.17       19.88      8.46 o 
 -12   2   4       73.69       63.63     10.63 o 
 -11   2   4      573.52      561.93     25.27 o 
 -10   2   4      206.94      218.75     15.37 o 
  -9   2   4        5.78        3.95      5.19 o 
  -8   2   4       25.29       20.59      6.22 o 
  -7   2   4       31.36       24.33     11.32 o 
  -6   2   4       57.25       44.43     12.89 o 
  -5   2   4      126.14      146.48      9.00 o 
  -4   2   4      168.19      162.28      9.57 o 
  -3   2   4        9.39        6.39      4.28 o 
  -2   2   4      142.67      178.58     10.68 o 
  -1   2   4      484.24      460.39     14.50 o 
   0   2   4       65.51       90.03      7.77 o 
   1   2   4     2447.25     2421.68     44.05 o 
   2   2   4       27.70       44.73      5.46 o 
   3   2   4        6.17       12.99      4.25 o 
   4   2   4      189.22      192.28     14.64 o 
   5   2   4        0.55        4.07      4.35 o 
   6   2   4        2.34        5.18      4.68 o 
   7   2   4      325.52      323.14     16.45 o 
   8   2   4        3.49       11.21      5.58 o 
   9   2   4       19.43       32.41      7.24 o 
  10   2   4      471.56      472.06     21.93 o 
  11   2   4       47.83       50.67      9.10 o 
  12   2   4      425.06      386.72     21.87 o 
  13   2   4      351.71      382.35     22.79 o 
  14   2   4        7.24        2.44      8.09 o 
  15   2   4        1.13        9.00      9.36 o 
  16   2   4        3.71        5.55     15.00 o 
 -13   3   4       64.57       56.62     21.83 o 
 -12   3   4       14.63        6.22     11.01 o 
 -11   3   4        2.79        2.21     11.91 o 
 -10   3   4       18.91       12.56      8.89 o 
  -9   3   4        9.68       10.46      8.55 o 
  -8   3   4      385.13      354.06     28.65 o 
  -7   3   4        0.08        6.31      7.32 o 
  -6   3   4      211.22      177.15     14.93 o 
  -5   3   4       55.47       66.92     14.13 o 
  -4   3   4       21.76       25.13      7.83 o 
  -3   3   4       15.05       21.23      7.64 o 
  -2   3   4      160.57      175.30     13.27 o 
  -1   3   4        3.18        3.60      5.33 o 
   0   3   4       72.31       70.93      9.83 o 
   1   3   4        8.64        7.28      5.94 o 
   2   3   4       17.25       22.19      6.30 o 
   3   3   4      134.01      157.98     12.95 o 
   4   3   4      201.10      212.32     15.66 o 
   5   3   4        0.57       12.03      7.09 o 
   6   3   4        7.76        4.18      6.74 o 
   7   3   4       31.41       44.41      8.87 o 
   8   3   4      241.21      241.26     24.73 o 
   9   3   4        8.74        8.15      7.38 o 
  10   3   4       10.55       12.91      7.98 o 
  11   3   4       30.10       26.46     12.58 o 
  12   3   4       13.23       15.09     11.34 o 
  13   3   4       28.09       57.19     15.45 o 
  -9   4   4        2.10       20.16     18.32 o 
  -8   4   4        0.00        6.42     16.71 o 
  -7   4   4       35.65       37.35     29.36 o 
  -6   4   4       19.15       37.93     16.15 o 
  -5   4   4        4.39        2.74     13.14 o 
  -4   4   4        2.95       14.63     13.86 o 
  -3   4   4        0.22        3.56     13.21 o 
  -2   4   4        8.53       21.68     13.66 o 
  -1   4   4       36.79       24.62     13.91 o 
   0   4   4      116.69      103.56     20.60 o 
   1   4   4       12.80       36.32     13.56 o 
   2   4   4       15.37       17.75     13.47 o 
   3   4   4        0.06        5.23     11.77 o 
   4   4   4        0.28        4.10     11.76 o 
   5   4   4        2.65       12.97     12.85 o 
   6   4   4       84.43       78.29     17.87 o 
   7   4   4      136.70      180.44     25.25 o 
   8   4   4        5.61       33.05     20.29 o 
   9   4   4        0.04        0.00     14.63 o 
 -17   0   5       26.89       46.23     17.18 o 
 -15   0   5       35.20       41.12     14.47 o 
 -13   0   5      398.67      417.51     34.20 o 
 -11   0   5      650.34      593.40     26.04 o 
  -9   0   5       10.00        9.60      9.40 o 
  -7   0   5     4979.48     5112.06    113.49 o 
  -5   0   5     3287.64     2914.91     66.99 o 
  -3   0   5       13.83       24.98      5.36 o 
  -1   0   5      952.29      936.58     22.82 o 
   1   0   5     1824.99     1744.17     46.35 o 
   3   0   5     5127.09     4635.09    119.18 o 
   5   0   5      255.22      250.56     11.99 o 
   7   0   5      111.64      161.65     12.17 o 
   9   0   5     1551.76     1438.54     99.49 o 
  11   0   5      489.43      513.87     43.75 o 
  13   0   5      312.86      323.29     30.78 o 
  15   0   5      205.77      265.55     30.32 o 
  17   0   5       25.89        0.04     16.59 o 
 -17   1   5        0.20        0.00     10.63 o 
 -16   1   5        0.45        4.97      9.78 o 
 -15   1   5        2.76       10.00     10.61 o 
 -14   1   5      186.14      230.91     24.19 o 
 -13   1   5       76.29       75.86     10.41 o 
 -12   1   5        1.01        6.49      5.93 o 
 -11   1   5      395.50      411.11     19.74 o 
 -10   1   5       14.69       10.65      4.95 o 
  -9   1   5      178.04      192.92     13.01 o 
  -8   1   5      745.59      735.12     23.92 o 
  -7   1   5     1311.19     1296.09     31.57 o 
  -6   1   5       33.80       37.66      5.03 o 
  -5   1   5       10.26       15.77      3.55 o 
  -4   1   5      504.49      449.97     12.91 o 
  -3   1   5     2418.90     2332.11     38.76 o 
  -2   1   5      618.93      620.77     13.62 o 
  -1   1   5       34.44       88.42      5.59 o 
   0   1   5     9079.41     9214.93    134.61 o 
   1   1   5     6903.89     7335.05    118.19 o 
   2   1   5     2822.26     2602.21     47.78 o 
   3   1   5      546.10      495.39     23.62 o 
   4   1   5       37.43       29.12      3.46 o 
   5   1   5      441.22      413.78     11.23 o 
   6   1   5      946.87      963.82     20.47 o 
   7   1   5      263.90      318.38     11.11 o 
   8   1   5      324.41      303.85     14.70 o 
   9   1   5       18.30       26.20      7.11 o 
  10   1   5      100.00       91.93      9.75 o 
  11   1   5        7.82       17.68      6.33 o 
  12   1   5        2.60        0.00      5.77 o 
  13   1   5       51.92       31.66     10.58 o 
  14   1   5        4.66        0.00      7.40 o 
  15   1   5      114.93      173.56     18.26 o 
  16   1   5       33.72       29.83     13.52 o 
  17   1   5       46.29       72.21     17.22 o 
 -16   2   5       43.18       60.72     14.37 o 
 -15   2   5       19.81       32.81     10.71 o 
 -14   2   5       14.00       21.14      9.97 o 
 -13   2   5        1.88        4.17      7.68 o 
 -12   2   5       69.67       85.17     11.70 o 
 -11   2   5       49.95       75.06     10.67 o 
 -10   2   5      565.70      494.64     22.70 o 
  -9   2   5       36.86       33.24      8.28 o 
  -8   2   5        1.39        0.00      4.98 o 
  -7   2   5       16.84       21.34      5.88 o 
  -6   2   5      358.17      350.09     27.92 o 
  -5   2   5      304.43      329.00     13.33 o 
  -4   2   5      766.78      730.00     19.10 o 
  -3   2   5       18.94       16.28      5.88 o 
  -2   2   5        0.56        9.22      4.50 o 
  -1   2   5     2095.60     2217.23     41.03 o 
   0   2   5      440.32      440.99     14.28 o 
   1   2   5     5238.28     5345.56     85.56 o 
   2   2   5       18.43       24.31      4.77 o 
   3   2   5      127.40      149.24      9.24 o 
   4   2   5        7.26       13.29      4.52 o 
   5   2   5      112.40      130.06      9.87 o 
   6   2   5      454.89      469.20     18.29 o 
   7   2   5        4.88        9.39      4.98 o 
   8   2   5      168.50      200.69     13.82 o 
   9   2   5       14.50       18.64      6.44 o 
  10   2   5        7.59        5.00      6.19 o 
  11   2   5        2.68       11.72      6.85 o 
  12   2   5      154.76      190.18     16.05 o 
  13   2   5      294.70      269.71     19.43 o 
  14   2   5       47.00       48.17     13.77 o 
  15   2   5       16.24       16.99     10.54 o 
  16   2   5        4.99        0.00     11.40 o 
 -13   3   5       27.66       20.49     17.46 o 
 -12   3   5        0.33        0.00     13.86 o 
 -11   3   5       35.38       48.98     18.65 o 
 -10   3   5       29.15       28.28     13.49 o 
  -9   3   5      116.60      155.02     30.01 o 
  -8   3   5       91.11      106.84     14.60 o 
  -7   3   5       33.48       24.05      9.36 o 
  -6   3   5        0.34        0.00      7.77 o 
  -5   3   5       17.17       27.43      8.99 o 
  -4   3   5       39.72       35.41      9.69 o 
  -3   3   5      361.78      404.33     23.14 o 
  -2   3   5       53.93       63.70     11.56 o 
  -1   3   5      121.82      105.47     11.00 o 
   0   3   5      150.54      194.02     17.12 o 
   1   3   5      109.62      116.61     11.72 o 
   2   3   5      216.00      215.86     21.05 o 
   3   3   5        4.71        6.29     11.58 o 
   4   3   5       11.68        5.01     10.27 o 
   5   3   5      197.86      226.96     18.31 o 
   6   3   5       47.09       33.69      9.56 o 
   7   3   5        2.54       11.33      7.90 o 
   8   3   5      103.05       87.91     13.76 o 
   9   3   5       52.96       68.60     12.86 o 
  10   3   5        2.49        9.49      9.21 o 
  11   3   5       68.06       68.11     13.92 o 
  12   3   5       34.79       55.98     15.91 o 
  13   3   5        0.03        0.00     12.96 o 
  -9   4   5       72.94      122.52     24.36 o 
  -8   4   5       63.63       49.01     19.74 o 
  -7   4   5        1.07        4.70     15.02 o 
  -6   4   5      151.30      130.48     29.20 o 
  -5   4   5        0.11        0.00     13.53 o 
  -4   4   5        0.70       26.58     14.18 o 
  -3   4   5       49.34       63.15     16.82 o 
  -2   4   5        0.24       31.12     21.66 o 
  -1   4   5        0.54        5.18     15.48 o 
   0   4   5        7.98       12.35     27.18 o 
   1   4   5      135.90      157.92     22.23 o 
   2   4   5        2.25        3.58     17.69 o 
   3   4   5       18.43        8.61     17.06 o 
   4   4   5       85.06       75.03     19.98 o 
   5   4   5       38.84       39.34     15.41 o 
   6   4   5        2.30        0.00     15.27 o 
   7   4   5       30.65       14.65     15.85 o 
   8   4   5        0.87        0.00     15.83 o 
   9   4   5       31.47       45.86     29.18 o 
 -16   0   6      204.19      192.35     40.16 o 
 -14   0   6       42.02       39.30     14.27 o 
 -12   0   6        2.95        8.91      8.35 o 
 -10   0   6      589.36      621.22     25.88 o 
  -8   0   6      151.74      177.73     24.14 o 
  -6   0   6     7362.81     7628.96    162.70 o 
  -4   0   6      134.77      158.66      9.81 o 
  -2   0   6       78.14       80.51      8.52 o 
   0   0   6    12801.39    12061.43    243.77 o 
   2   0   6       87.39       47.93      6.55 o 
   4   0   6     2401.36     2049.10     70.72 o 
   6   0   6      197.10      174.51     12.00 o 
   8   0   6     1343.82     1431.38     40.83 o 
  10   0   6        2.41        3.92      6.54 o 
  12   0   6        3.16        2.46      9.80 o 
  14   0   6       65.42       86.01     19.86 o 
  16   0   6       77.68      106.72     31.07 o 
 -17   1   6        0.55        3.00     10.20 o 
 -16   1   6        1.36        7.67      8.60 o 
 -15   1   6       51.14       39.32     10.53 o 
 -14   1   6        0.05        6.89      7.69 o 
 -13   1   6      202.42      193.57     19.35 o 
 -12   1   6       62.68      103.57     13.08 o 
 -11   1   6       10.25        9.36      5.55 o 
 -10   1   6       46.35       52.96      7.64 o 
  -9   1   6     1108.70     1072.79     28.41 o 
  -8   1   6      399.20      409.72     20.07 o 
  -7   1   6      584.98      558.14     26.24 o 
  -6   1   6     1334.62     1471.49     35.65 o 
  -5   1   6      115.32      114.76      6.78 o 
  -4   1   6     1148.92     1036.81     26.00 o 
  -3   1   6      213.23      213.12      7.57 o 
  -2   1   6     1087.95     1051.36     21.46 o 
  -1   1   6     1311.26     1372.36     24.32 o 
   0   1   6     1832.04     1803.31     34.05 o 
   1   1   6      657.31      655.78     19.56 o 
   2   1   6      435.55      432.22     10.48 o 
   3   1   6     1212.85     1210.73     22.81 o 
   4   1   6       83.47      117.13      6.98 o 
   5   1   6        8.34        5.70      2.87 o 
   6   1   6       16.63       36.40      5.22 o 
   7   1   6      172.34      180.34      8.63 o 
   8   1   6      413.53      380.62     15.83 o 
   9   1   6        1.81        0.00      4.09 o 
  10   1   6      787.79      677.79     28.06 o 
  11   1   6      102.24      116.59     11.58 o 
  12   1   6        9.78        0.00      5.93 o 
  13   1   6      327.58      303.59     21.84 o 
  14   1   6      153.53      111.50     22.00 o 
  15   1   6      142.09      172.84     18.52 o 
  16   1   6      117.76      108.62     17.50 o 
  17   1   6       39.68       49.16     16.27 o 
 -16   2   6       21.89       16.83     12.49 o 
 -15   2   6        3.50        0.00      9.56 o 
 -14   2   6      107.81      109.80     14.60 o 
 -13   2   6       42.84       45.20     10.11 o 
 -12   2   6      598.30      513.66     25.06 o 
 -11   2   6        3.60        7.94      6.54 o 
 -10   2   6        0.20        5.94      5.59 o 
  -9   2   6       22.99       10.72      5.30 o 
  -8   2   6       29.51       35.94      7.10 o 
  -7   2   6       38.99       38.25      7.24 o 
  -6   2   6       40.62       38.01      7.39 o 
  -5   2   6      461.55      454.88     20.58 o 
  -4   2   6      277.43      292.25     14.96 o 
  -3   2   6      180.45      183.73     10.10 o 
  -2   2   6        0.87        1.13      4.70 o 
  -1   2   6       18.92       15.02      4.22 o 
   0   2   6     2957.57     3076.00     53.15 o 
   1   2   6       37.02       45.73      5.37 o 
   2   2   6      295.50      305.68     12.05 o 
   3   2   6      336.56      318.28     19.94 o 
   4   2   6        5.79       17.41      4.65 o 
   5   2   6       12.22       12.35      4.68 o 
   6   2   6        6.47       16.55      5.32 o 
   7   2   6      469.27      441.16     18.22 o 
   8   2   6       27.81       25.42      6.67 o 
   9   2   6        0.00        4.98      5.24 o 
  10   2   6      227.21      230.32     16.22 o 
  11   2   6      102.97      103.37     12.05 o 
  12   2   6        3.87        2.35      6.71 o 
  13   2   6       73.77       59.42     11.16 o 
  14   2   6        7.61       29.95      9.91 o 
  15   2   6        2.60       16.28     10.46 o 
 -13   3   6       69.13       63.57     20.37 o 
 -12   3   6       13.09        0.00     15.03 o 
 -11   3   6      127.22      134.71     21.42 o 
 -10   3   6      168.76      128.05     24.68 o 
  -9   3   6       17.64       16.53     12.87 o 
  -8   3   6       90.58       82.27     22.22 o 
  -7   3   6       44.85       43.76     13.50 o 
  -6   3   6        6.66        1.77     11.43 o 
  -5   3   6        4.06        5.00     10.62 o 
  -4   3   6       70.21       72.56     14.67 o 
  -3   3   6       40.79       37.69     11.69 o 
  -2   3   6      223.78      226.35     27.44 o 
  -1   3   6      500.64      508.02     27.19 o 
   0   3   6      122.69      133.33     14.72 o 
   1   3   6      577.05      567.03     29.49 o 
   2   3   6      379.62      359.55     25.25 o 
   3   3   6       44.31       56.92     12.31 o 
   4   3   6        8.35        9.80     10.41 o 
   5   3   6        3.45        0.00      8.41 o 
   6   3   6        3.68        6.61      9.25 o 
   7   3   6        0.90        1.96      8.67 o 
   8   3   6       17.95       34.77     12.90 o 
   9   3   6        0.12        0.60      9.96 o 
  10   3   6       77.38       67.71     15.11 o 
  11   3   6       82.52       86.99     50.96 o 
  12   3   6      142.00      103.97     20.15 o 
  13   3   6        4.74       12.22     15.08 o 
  -9   4   6       37.49       27.40     18.75 o 
  -8   4   6      145.00      136.06     25.14 o 
  -7   4   6        0.58       11.11     15.97 o 
  -6   4   6       16.93       17.18     16.01 o 
  -5   4   6        2.06       10.15     13.84 o 
  -4   4   6       29.71        9.39     14.59 o 
  -3   4   6        2.33        0.00     13.42 o 
  -2   4   6        1.68       14.50     13.15 o 
  -1   4   6       30.68       40.18     17.69 o 
   0   4   6       20.06       43.85     25.09 o 
   1   4   6       98.53       94.83     18.49 o 
   2   4   6        0.22       15.82     13.09 o 
   3   4   6        0.04       27.40     13.41 o 
   4   4   6       12.33       10.11     13.96 o 
   5   4   6        0.68       12.09     12.92 o 
   6   4   6        0.10        0.00     12.79 o 
   7   4   6       66.36       76.57     20.75 o 
   8   4   6       27.17       11.22     16.18 o 
 -17   0   7       79.36      136.18     26.43 o 
 -15   0   7        1.61       22.97     12.13 o 
 -13   0   7      462.22      423.19     34.83 o 
 -11   0   7       65.10       80.84     12.11 o 
  -9   0   7      368.87      388.64     28.94 o 
  -7   0   7      570.44      733.33     25.63 o 
  -5   0   7     3204.22     3491.35     79.45 o 
  -3   0   7     9605.02     8261.42    532.91 o 
  -1   0   7     5382.20     5314.33    111.39 o 
   1   0   7     3025.46     2796.83     61.81 o 
   3   0   7      647.16      647.06     21.35 o 
   5   0   7    11447.24    10359.51    261.47 o 
   7   0   7      911.87      830.64     27.32 o 
   9   0   7       15.68       23.74      6.89 o 
  11   0   7      283.29      312.81     27.71 o 
  13   0   7      109.74       97.86     19.33 o 
  15   0   7        7.76       17.39     13.58 o 
  17   0   7       14.20        1.49     19.01 o 
 -17   1   7       41.34       48.44     13.03 o 
 -16   1   7       40.63       51.29     12.23 o 
 -15   1   7       33.05       42.79     14.06 o 
 -14   1   7        6.92        1.12      7.14 o 
 -13   1   7       59.12       66.01      9.77 o 
 -12   1   7      368.35      338.13     24.90 o 
 -11   1   7      229.94      232.92     22.44 o 
 -10   1   7       60.62       62.46      8.36 o 
  -9   1   7      131.97      125.93     13.35 o 
  -8   1   7      379.36      378.75     13.90 o 
  -7   1   7      249.44      264.93     21.13 o 
  -6   1   7      787.93      811.85     18.75 o 
  -5   1   7      479.07      416.24     14.39 o 
  -4   1   7        4.36        8.90      2.88 o 
  -3   1   7       77.03       96.61      5.57 o 
  -2   1   7       65.55       59.45      4.27 o 
  -1   1   7      381.86      420.99      9.76 o 
   0   1   7     1159.08     1143.23     28.71 o 
   1   1   7     1404.79     1511.44     29.75 o 
   2   1   7      128.98      125.18      8.11 o 
   3   1   7      530.28      489.59     11.98 o 
   4   1   7       14.49       20.00      3.42 o 
   5   1   7      717.53      774.46     17.49 o 
   6   1   7      485.32      487.58     13.27 o 
   7   1   7       20.84       33.32      4.47 o 
   8   1   7      648.85      602.11     23.00 o 
   9   1   7        2.68        1.07      4.49 o 
  10   1   7      491.97      487.15     23.41 o 
  11   1   7      153.39      154.74     13.02 o 
  12   1   7       64.36       65.56      9.72 o 
  13   1   7       99.39       75.86     10.38 o 
  14   1   7       41.78       37.32     10.41 o 
  15   1   7        0.34        4.28     10.30 o 
  16   1   7        0.43        4.65     11.59 o 
  17   1   7        3.08        0.00     12.77 o 
 -15   2   7        0.87        0.00      9.38 o 
 -14   2   7       21.98       10.28      9.46 o 
 -13   2   7      285.89      291.37     27.13 o 
 -12   2   7       19.71       22.75      8.13 o 
 -11   2   7      465.76      448.64     28.97 o 
 -10   2   7      229.92      207.83     21.64 o 
  -9   2   7       12.46       11.27      6.21 o 
  -8   2   7        0.44        0.00      5.02 o 
  -7   2   7        1.14        2.40      4.89 o 
  -6   2   7      398.57      406.01     18.21 o 
  -5   2   7       37.70       44.70      6.23 o 
  -4   2   7     1393.45     1437.38     30.18 o 
  -3   2   7       47.11       40.50      5.62 o 
  -2   2   7      720.24      741.94     18.90 o 
  -1   2   7        2.32        0.00      5.02 o 
   0   2   7        4.19       10.07      4.47 o 
   1   2   7       45.10       67.46      6.82 o 
   2   2   7     1197.17     1234.05     38.01 o 
   3   2   7       16.00       41.44      5.40 o 
   4   2   7     1124.99     1059.07     23.90 o 
   5   2   7      264.24      277.89     12.21 o 
   6   2   7       14.32       11.54      5.49 o 
   7   2   7      346.56      336.49     16.62 o 
   8   2   7      227.89      223.26     14.42 o 
   9   2   7      193.18      199.32     20.91 o 
  10   2   7      239.28      202.39     14.81 o 
  11   2   7       64.74       67.06     10.22 o 
  12   2   7       79.28       64.72     10.71 o 
  13   2   7      134.15      153.73     21.75 o 
  14   2   7      116.29      120.89     14.23 o 
  15   2   7       59.60       69.45     13.38 o 
 -13   3   7       15.71       12.95     16.94 o 
 -12   3   7       32.02        8.85     17.62 o 
 -11   3   7      385.55      444.48     37.67 o 
 -10   3   7       15.43       28.27     26.54 o 
  -9   3   7      149.30      193.13     23.34 o 
  -8   3   7       41.49       51.25     14.66 o 
  -7   3   7        0.35       12.60     11.51 o 
  -6   3   7       20.11       12.56     11.43 o 
  -5   3   7       21.75       28.70     14.46 o 
  -4   3   7        0.43       17.73     11.11 o 
  -3   3   7      253.42      249.19     47.65 o 
  -2   3   7       10.41        8.07      8.92 o 
  -1   3   7       57.32       77.17     15.21 o 
   0   3   7        0.65        8.51      9.05 o 
   1   3   7       20.86       27.07      8.58 o 
   2   3   7       56.93       67.36     11.15 o 
   3   3   7      132.68      121.82     16.35 o 
   4   3   7        0.46        8.44      9.15 o 
   5   3   7        7.07       11.33      9.67 o 
   6   3   7        0.68        7.38      9.43 o 
   7   3   7        3.02        5.33     10.40 o 
   8   3   7        8.66       19.71     10.85 o 
   9   3   7        0.03        0.00      9.90 o 
  10   3   7        0.00        3.39     13.87 o 
  11   3   7       14.97        6.44     11.16 o 
  12   3   7        3.11        1.50     13.12 o 
  13   3   7       28.65       32.53     17.51 o 
  -8   4   7        0.00       11.36     17.35 o 
  -7   4   7        5.05        0.00     19.03 o 
  -6   4   7       36.03       42.18     18.62 o 
  -5   4   7       13.00       14.08     14.98 o 
  -4   4   7       24.22       25.80     15.62 o 
  -3   4   7       13.82        0.00     13.25 o 
  -2   4   7        0.01        0.00     22.14 o 
  -1   4   7      107.27      111.39     24.22 o 
   0   4   7      108.38      139.02     24.87 o 
   1   4   7      131.65       95.35     23.11 o 
   2   4   7       19.41       13.82     12.53 o 
   3   4   7       18.02       35.31     14.18 o 
   4   4   7      118.34      119.22     20.60 o 
   5   4   7        3.53        0.00     12.73 o 
   6   4   7        7.18       10.74     13.76 o 
   7   4   7        3.39        0.00     15.86 o 
   8   4   7       12.80       23.52     16.64 o 
 -16   0   8      277.45      320.89     34.90 o 
 -14   0   8        2.75       13.03     10.82 o 
 -12   0   8      101.05      107.50     17.64 o 
 -10   0   8      125.29       96.10     12.68 o 
  -8   0   8      634.72      591.67     33.95 o 
  -6   0   8     2554.18     2782.03     66.94 o 
  -2   0   8     2553.22     2373.89     54.26 o 
   0   0   8     2426.35     2293.28     51.86 o 
   2   0   8      475.60      505.05     16.91 o 
   4   0   8      840.27      893.29     26.34 o 
   6   0   8    10551.39    10327.71    263.15 o 
   8   0   8      439.47      385.02     18.68 o 
  10   0   8      328.07      261.64     23.18 o 
  12   0   8       86.30       80.71     16.31 o 
  14   0   8      698.43      662.14     44.83 o 
  16   0   8       14.90        4.74     16.18 o 
 -17   1   8       53.32       48.76     14.15 o 
 -16   1   8        7.19        6.27      9.94 o 
 -15   1   8       15.65       16.68      8.89 o 
 -14   1   8       71.95       62.91     22.98 o 
 -13   1   8        7.69        3.81      6.94 o 
 -12   1   8       46.00       24.80      8.15 o 
 -11   1   8      280.65      277.69     17.01 o 
 -10   1   8       17.00       11.24      5.59 o 
  -9   1   8        1.46        4.22      4.68 o 
  -8   1   8      272.52      259.46     20.25 o 
  -7   1   8      165.76      189.15     10.02 o 
  -6   1   8     1761.66     1753.22     33.13 o 
  -5   1   8     1309.54     1387.49     27.07 o 
  -4   1   8       17.26       30.01      4.25 o 
  -3   1   8      179.40      196.58     12.37 o 
  -2   1   8       30.75       29.21      3.00 o 
  -1   1   8     1777.85     1739.77     39.90 o 
   0   1   8      320.08      372.74     14.41 o 
   1   1   8     1457.22     1407.69     34.09 o 
   2   1   8        8.75        7.44      2.34 o 
   3   1   8      120.09      105.55      7.12 o 
   4   1   8       18.45       26.84      3.82 o 
   5   1   8      231.26      221.85      9.28 o 
   6   1   8       50.95       58.02      5.60 o 
   7   1   8      750.68      710.75     19.91 o 
   8   1   8       30.18       40.08      6.64 o 
   9   1   8       16.36       12.15      9.82 o 
  10   1   8       75.01       76.68      9.85 o 
  11   1   8      138.42      128.41     12.09 o 
  12   1   8       39.95       42.19      8.73 o 
  13   1   8        0.08        0.00      7.05 o 
  14   1   8       11.75       14.46      9.18 o 
  15   1   8        0.14        0.00     10.43 o 
  16   1   8       65.87       77.56     16.13 o 
  17   1   8       36.38       43.76     16.00 o 
 -15   2   8        5.77       19.01     11.05 o 
 -14   2   8        8.47       18.99     15.28 o 
 -13   2   8       92.46       90.45     12.62 o 
 -12   2   8        2.63        4.53      7.38 o 
 -11   2   8       95.47       94.92     13.52 o 
 -10   2   8      183.95      167.07     16.15 o 
  -9   2   8       13.20        9.86      5.99 o 
  -8   2   8        9.27       16.34      6.64 o 
  -7   2   8      211.80      201.62     13.63 o 
  -6   2   8        2.52        6.21      5.17 o 
  -5   2   8       68.64       87.51      7.62 o 
  -4   2   8      667.07      715.65     19.09 o 
  -3   2   8       32.33       27.13      5.11 o 
  -2   2   8       83.74       85.36      7.30 o 
  -1   2   8        8.86        6.65      3.74 o 
   0   2   8      288.43      302.80     13.69 o 
   1   2   8      309.40      320.92     19.12 o 
   2   2   8     1457.95     1419.25     28.97 o 
   3   2   8      598.51      599.27     18.74 o 
   4   2   8      346.18      319.80     12.34 o 
   5   2   8       55.41       58.59      6.09 o 
   6   2   8       18.65       25.55      6.18 o 
   7   2   8       43.01       57.31      7.70 o 
   8   2   8       97.86      110.14     10.36 o 
   9   2   8       18.52       27.93      6.98 o 
  10   2   8        0.41        9.09      6.30 o 
  11   2   8        9.91        3.01      6.63 o 
  12   2   8      330.26      328.73     20.55 o 
  13   2   8      126.32      148.15     15.49 o 
  14   2   8       32.00       23.55     10.29 o 
  15   2   8        9.41        0.00      9.76 o 
 -13   3   8        4.50       12.31     18.15 o 
 -12   3   8       42.13       27.99     17.97 o 
 -11   3   8        0.06       12.22     14.53 o 
 -10   3   8        9.63        3.45     13.01 o 
  -9   3   8       17.91       13.88     13.09 o 
  -8   3   8        0.04        9.16     11.92 o 
  -7   3   8      121.29      117.38     18.56 o 
  -6   3   8        4.80       12.55     12.58 o 
  -5   3   8       89.03      116.11     17.84 o 
  -4   3   8        2.83       23.34     10.65 o 
  -3   3   8       25.35       17.18     15.95 o 
  -2   3   8       53.40       59.55     11.07 o 
  -1   3   8        0.18        4.39      7.62 o 
   0   3   8      125.26      138.94     15.41 o 
   1   3   8      313.61      359.63     29.64 o 
   2   3   8      413.14      384.75     29.99 o 
   3   3   8       54.43       63.99     13.39 o 
   4   3   8       21.79       23.26     10.53 o 
   5   3   8      155.49      154.61     19.28 o 
   6   3   8      190.77      150.56     19.27 o 
   7   3   8       26.41       33.22     11.43 o 
   8   3   8        9.67       15.60      9.72 o 
   9   3   8       28.50       36.42     12.05 o 
  10   3   8      169.43      156.85     22.11 o 
  11   3   8      117.24       96.76     22.19 o 
  12   3   8       36.89       35.89     14.98 o 
  13   3   8      102.24       73.32     20.94 o 
  -8   4   8      109.41       97.98     23.57 o 
  -7   4   8       73.25       38.46     20.75 o 
  -6   4   8       16.53        0.00     15.48 o 
  -5   4   8        1.71       23.65     15.75 o 
  -4   4   8        9.36        2.11     14.46 o 
  -3   4   8        4.30        8.27     14.18 o 
  -2   4   8       27.28        0.00     16.25 o 
  -1   4   8        0.05        5.16     16.25 o 
   0   4   8        5.45        0.00     14.24 o 
   1   4   8        4.74        0.00     11.41 o 
   2   4   8       18.15       20.39     14.25 o 
   3   4   8        4.89        3.79     12.90 o 
   4   4   8      199.08      229.07     26.91 o 
   5   4   8      170.73      163.45     24.47 o 
   6   4   8       19.26       25.35     14.97 o 
   7   4   8        3.25        1.73     14.17 o 
   8   4   8        9.72        0.00     15.64 o 
 -17   0   9       91.68      101.08     44.59 o 
 -15   0   9        5.37       19.85     13.34 o 
 -13   0   9      350.02      374.79     32.61 o 
 -11   0   9       74.92       96.19     13.28 o 
  -9   0   9     1344.99     1316.76     41.46 o 
  -7   0   9      264.85      343.74     19.04 o 
  -5   0   9      652.98      618.31     44.76 o 
  -3   0   9     1526.61     1402.60     36.29 o 
  -1   0   9      186.09      157.53      9.42 o 
   1   0   9     3611.06     3459.94    113.28 o 
   3   0   9       11.70        9.59      5.57 o 
   5   0   9      205.83      234.25     26.09 o 
   7   0   9      738.23      716.35     25.59 o 
   9   0   9      331.85      304.05     19.47 o 
  11   0   9       21.94       15.14     10.75 o 
  13   0   9       93.32      129.11     20.75 o 
  15   0   9      348.74      380.94     48.76 o 
  17   0   9      112.15      106.93     26.56 o 
 -16   1   9       30.17       37.56     12.42 o 
 -15   1   9       60.69       71.41     16.55 o 
 -14   1   9      399.02      390.32     44.10 o 
 -13   1   9       37.89       40.38      9.08 o 
 -12   1   9      137.96      131.71     12.99 o 
 -11   1   9       56.96       38.80      8.53 o 
 -10   1   9      100.48      111.13     11.02 o 
  -9   1   9        1.31        0.61      3.92 o 
  -8   1   9      111.76      100.79      8.99 o 
  -7   1   9       91.01      110.24     11.42 o 
  -6   1   9      303.09      295.88     11.53 o 
  -5   1   9        1.68        9.38      3.11 o 
  -4   1   9      508.69      501.62     13.07 o 
  -3   1   9        0.25        3.34      2.11 o 
  -2   1   9      110.24      122.38      7.56 o 
  -1   1   9      390.22      493.61     17.17 o 
   0   1   9      794.47      822.08     23.59 o 
   1   1   9       57.18       67.93      7.35 o 
   2   1   9        2.27        1.64      3.61 o 
   3   1   9     2085.56     1930.13     33.92 o 
   4   1   9      267.05      269.24     11.55 o 
   5   1   9      394.42      425.42     12.74 o 
   6   1   9      170.70      165.98      8.95 o 
   7   1   9        0.23        5.72      3.76 o 
   8   1   9        0.68        2.52      4.73 o 
   9   1   9      327.91      303.78     16.10 o 
  10   1   9       56.45       81.43      9.74 o 
  11   1   9       10.09       12.11      6.67 o 
  12   1   9     1045.95      899.29     32.86 o 
  13   1   9       14.09       10.86     11.11 o 
  14   1   9        4.34       10.98      9.99 o 
  15   1   9       59.24       56.15     13.93 o 
  16   1   9       64.73       73.67     16.29 o 
 -15   2   9        1.06        0.00     10.93 o 
 -14   2   9        0.70       19.62      9.63 o 
 -13   2   9       11.01       13.39      8.30 o 
 -12   2   9        0.02        0.64      6.98 o 
 -11   2   9      202.87      195.41     21.01 o 
 -10   2   9      139.16      136.67     13.12 o 
  -9   2   9       32.37       33.70      7.38 o 
  -8   2   9      417.11      441.96     20.41 o 
  -7   2   9      272.26      283.05     15.72 o 
  -6   2   9       85.61       97.66      9.73 o 
  -5   2   9       63.18       80.50      7.77 o 
  -4   2   9       62.94       61.06      6.78 o 
  -3   2   9        6.16        1.21      4.16 o 
  -2   2   9      597.79      611.92     23.75 o 
  -1   2   9     1322.70     1317.09     37.64 o 
   0   2   9       29.11       23.77      7.17 o 
   1   2   9      254.94      261.15     12.66 o 
   2   2   9      369.64      363.16     15.62 o 
   3   2   9      421.20      362.37     16.78 o 
   4   2   9        0.03        5.42      4.44 o 
   5   2   9      112.72      145.11     10.86 o 
   6   2   9        2.31        2.22      9.26 o 
   7   2   9       21.63       15.20      6.96 o 
   8   2   9       35.08       27.50      9.23 o 
   9   2   9      146.05      135.97     12.76 o 
  10   2   9       14.00        0.00      6.54 o 
  11   2   9       88.35       73.63     10.37 o 
  12   2   9      112.58       75.29     12.07 o 
  13   2   9      235.58      256.55     26.58 o 
  14   2   9        3.74       24.40     11.10 o 
  15   2   9       52.51       41.38     13.68 o 
 -13   3   9        0.58        0.00     18.08 o 
 -12   3   9       16.44       26.53     17.50 o 
 -11   3   9      141.92      145.53     23.73 o 
 -10   3   9      163.26      149.76     24.17 o 
  -9   3   9       13.67        4.80     14.31 o 
  -8   3   9       83.02       82.48     17.03 o 
  -7   3   9      538.31      529.90     53.78 o 
  -6   3   9       18.56       36.36     12.38 o 
  -5   3   9      208.85      211.16     24.31 o 
  -4   3   9       22.45       31.93     12.27 o 
  -3   3   9        0.08        0.83     13.52 o 
  -2   3   9      106.05       97.54     13.54 o 
  -1   3   9        1.33        0.00      7.20 o 
   0   3   9        0.07        5.07      7.63 o 
   1   3   9      559.45      530.25     33.69 o 
   2   3   9      154.97      112.87     13.65 o 
   3   3   9        2.19        0.00      7.91 o 
   4   3   9      232.62      234.04     24.25 o 
   5   3   9       83.74      101.85     23.24 o 
   6   3   9      140.67      149.14     30.91 o 
   7   3   9      255.61      273.79     26.20 o 
   8   3   9       21.51       21.63     10.56 o 
   9   3   9      100.46       98.73     22.00 o 
  10   3   9        6.84        0.00     10.15 o 
  11   3   9        0.06        1.88     12.70 o 
  12   3   9       17.56        4.42     13.66 o 
  -8   4   9       85.76       69.07     23.00 o 
  -7   4   9       25.71       12.37     18.99 o 
  -6   4   9        6.95       20.36     16.47 o 
  -5   4   9        0.28        0.00     21.06 o 
  -4   4   9       25.26       43.13     16.35 o 
  -3   4   9        3.20       10.88     13.31 o 
  -2   4   9       19.11       16.57     14.64 o 
  -1   4   9       40.04       26.31     34.73 o 
   0   4   9        0.15       20.14     17.32 o 
   1   4   9        4.12       25.21     13.58 o 
   2   4   9       27.27       36.99     16.51 o 
   3   4   9      284.36      308.05     31.13 o 
   4   4   9        4.68       27.80     14.16 o 
   5   4   9       56.29       40.22     24.26 o 
   6   4   9        7.86        0.54     14.73 o 
   7   4   9       24.95       38.61     17.69 o 
   8   4   9        0.00        0.00     16.53 o 
 -16   0  10      122.00      164.60     58.26 o 
 -14   0  10      202.13      208.94     27.05 o 
 -12   0  10       17.39       31.44     12.02 o 
 -10   0  10       14.61       17.69      7.98 o 
  -8   0  10      763.42      808.88     29.67 o 
  -6   0  10      611.86      613.75     22.81 o 
  -4   0  10     1064.05      999.96     46.22 o 
  -2   0  10      412.85      456.04     16.27 o 
   0   0  10      149.91      167.80     10.06 o 
   2   0  10      808.92      745.25     23.15 o 
   4   0  10     2465.76     2328.16     56.86 o 
   6   0  10      375.06      313.47     51.55 o 
   8   0  10       89.60      102.58     11.57 o 
  10   0  10       52.69       55.98     10.15 o 
  12   0  10       26.60       12.06     10.67 o 
  14   0  10      545.29      590.39     42.98 o 
  16   0  10       91.36      120.69     26.00 o 
 -16   1  10       35.86       42.69     12.92 o 
 -15   1  10      133.78      134.37     16.07 o 
 -14   1  10        0.85        0.00      7.59 o 
 -13   1  10        0.19        3.96      6.90 o 
 -12   1  10      782.46      743.75     35.14 o 
 -11   1  10       31.80       32.83      7.60 o 
 -10   1  10       28.36       25.33      6.37 o 
  -9   1  10        2.63        3.64      4.14 o 
  -8   1  10        2.39        6.72      4.50 o 
  -7   1  10      771.62      802.74     20.13 o 
  -6   1  10      210.50      251.23     11.17 o 
  -5   1  10       25.44       28.94      4.36 o 
  -4   1  10       87.05      101.15      6.50 o 
  -3   1  10      177.48      142.32      6.61 o 
  -2   1  10      588.36      542.54     12.38 o 
  -1   1  10     4312.54     4560.48     90.61 o 
   0   1  10     2104.54     2313.07     51.23 o 
   1   1  10      756.15      796.03     27.68 o 
   2   1  10      247.52      231.04      8.06 o 
   3   1  10      576.35      499.25     14.06 o 
   4   1  10      125.61      150.51      7.77 o 
   5   1  10      217.28      233.75     10.13 o 
   6   1  10       22.96       43.20      6.91 o 
   7   1  10      455.64      468.79     15.10 o 
   8   1  10      217.87      224.29     13.61 o 
   9   1  10        6.41        9.22      5.77 o 
  10   1  10      301.00      288.59     16.70 o 
  11   1  10       27.12       28.94      8.11 o 
  12   1  10       12.90       19.95      7.88 o 
  13   1  10      136.16      194.65     18.08 o 
  14   1  10       11.09        0.00      9.47 o 
  15   1  10        0.43        1.59     10.48 o 
  16   1  10        2.85        0.00     12.64 o 
 -15   2  10        3.96        0.47     15.99 o 
 -14   2  10       33.65       30.83     15.23 o 
 -13   2  10       54.68       50.47     15.22 o 
 -12   2  10       78.64       52.21     14.71 o 
 -11   2  10       16.17       17.88     11.86 o 
 -10   2  10       44.50       47.66     13.23 o 
  -9   2  10       37.38       38.98     12.63 o 
  -8   2  10      260.96      256.99     36.60 o 
  -7   2  10        7.80        1.95      8.19 o 
  -6   2  10      200.62      186.62     20.03 o 
  -5   2  10       43.29       36.60     12.87 o 
  -4   2  10      112.57      109.17     11.72 o 
  -3   2  10      287.23      273.44     17.77 o 
  -2   2  10      476.19      486.31     22.72 o 
  -1   2  10      630.05      697.89     25.64 o 
   0   2  10      319.98      317.15     19.08 o 
   1   2  10      243.75      245.42     17.18 o 
   2   2  10      360.76      345.74     43.52 o 
   3   2  10       33.19       45.64      8.32 o 
   4   2  10      162.23      165.34     13.87 o 
   5   2  10       49.93       43.11      8.26 o 
   6   2  10       33.86       15.86     16.15 o 
   7   2  10      199.88      260.65     22.94 o 
   8   2  10        1.42       17.42      7.71 o 
   9   2  10      346.55      325.64     21.48 o 
  10   2  10        4.72        0.00      8.05 o 
  11   2  10        0.99        4.15      9.71 o 
  12   2  10        1.25        0.00     16.44 o 
  13   2  10       53.25       61.33     15.93 o 
  14   2  10        0.39        5.72     13.36 o 
  15   2  10        0.01        0.00     14.53 o 
 -12   3  10        9.29       13.00     16.81 o 
 -11   3  10       66.68       84.16     20.37 o 
 -10   3  10      148.02      160.48     24.27 o 
  -9   3  10      209.96      221.36     26.79 o 
  -8   3  10      554.02      603.07     40.19 o 
  -7   3  10      175.36      223.62     50.70 o 
  -6   3  10       38.85       57.00     14.91 o 
  -5   3  10        0.38        9.79     10.88 o 
  -4   3  10        9.79       13.87     10.72 o 
  -3   3  10       91.03      109.12     20.76 o 
  -2   3  10       62.88       42.27     10.64 o 
  -1   3  10       41.36       22.17      9.52 o 
   0   3  10      280.39      239.16     20.26 o 
   1   3  10      122.09      100.15     16.31 o 
   2   3  10      297.64      319.58     28.74 o 
   3   3  10       24.09       22.61     10.63 o 
   4   3  10       43.37       66.38     13.77 o 
   5   3  10       14.99       10.59      9.58 o 
   6   3  10       84.29       50.42     26.22 o 
   7   3  10       32.08       28.97     14.17 o 
   8   3  10       45.77       43.16     13.81 o 
   9   3  10       33.00       28.69     13.28 o 
  10   3  10        3.97        9.71     12.14 o 
  11   3  10        2.36        0.00     12.66 o 
  12   3  10       90.69       75.60     39.98 o 
  -7   4  10       14.39       12.84     18.49 o 
  -6   4  10       47.74       23.05     18.14 o 
  -5   4  10       14.65       19.41     16.19 o 
  -4   4  10       32.29       32.96     25.74 o 
  -3   4  10        5.38       40.13     15.67 o 
  -2   4  10        2.99       25.03     14.91 o 
  -1   4  10        5.18        8.35     16.53 o 
   0   4  10      162.83      168.36     28.30 o 
   1   4  10       74.52       58.29     17.28 o 
   2   4  10      161.22      183.45     25.30 o 
   3   4  10        0.00       20.55     13.48 o 
   4   4  10        4.84        9.50     14.32 o 
   5   4  10       28.40       15.38     14.84 o 
   6   4  10       61.09       68.18     19.29 o 
   7   4  10        4.82        5.90     20.63 o 
 -17   0  11       54.42       87.05     22.97 o 
 -15   0  11       74.59       90.92     20.29 o 
 -13   0  11      678.95      613.74     41.68 o 
 -11   0  11        0.07       11.04      8.44 o 
  -9   0  11       66.28       59.02     19.75 o 
  -7   0  11       26.48       41.91      8.02 o 
  -5   0  11      106.82      129.88     15.17 o 
  -3   0  11     2595.73     2684.48     63.32 o 
  -1   0  11     6113.69     6649.63    141.24 o 
   1   0  11     6464.23     6919.39    147.05 o 
   3   0  11       91.18      125.43     18.61 o 
   5   0  11       51.14       91.65      9.79 o 
   7   0  11        3.65       13.82      8.81 o 
   9   0  11       15.44       38.67      8.88 o 
  11   0  11      443.42      411.98     32.73 o 
  13   0  11       15.57       23.07     19.27 o 
  15   0  11        4.36        8.81     27.86 o 
 -16   1  11       17.09       20.26     11.14 o 
 -15   1  11       17.06       31.74     11.21 o 
 -14   1  11      212.88      192.97     18.21 o 
 -13   1  11        6.22        1.84      7.02 o 
 -12   1  11      354.42      330.44     29.16 o 
 -11   1  11       11.96       12.18      8.32 o 
 -10   1  11       14.41        6.73      5.26 o 
  -9   1  11        4.64       12.81      5.39 o 
  -8   1  11        0.12        2.73      4.48 o 
  -7   1  11      134.08      144.38      9.42 o 
  -6   1  11        2.26        7.78      3.62 o 
  -5   1  11       23.76       26.31      4.49 o 
  -4   1  11      107.51      117.92      7.08 o 
  -3   1  11     2331.79     2172.52     37.81 o 
  -2   1  11      177.62      195.97      8.77 o 
  -1   1  11      918.65      927.15     26.56 o 
   0   1  11     2959.20     2989.34     63.73 o 
   1   1  11       84.29       95.12      9.14 o 
   2   1  11       15.89       18.13      3.36 o 
   3   1  11      503.62      529.26     15.28 o 
   4   1  11     1920.23     1935.97     35.46 o 
   5   1  11     1290.13     1097.52     23.80 o 
   6   1  11      635.15      652.01     18.71 o 
   7   1  11       26.76       41.54      5.96 o 
   8   1  11       89.68       95.36      8.34 o 
   9   1  11       25.73       57.40      7.91 o 
  10   1  11      123.39      102.53     10.55 o 
  11   1  11      270.99      252.05     17.95 o 
  12   1  11        2.13        9.06      7.48 o 
  13   1  11       24.37       33.21      9.42 o 
  14   1  11       51.20       38.88     11.94 o 
  15   1  11       40.55       54.27     14.76 o 
  16   1  11        3.66        0.05     13.47 o 
 -15   2  11        6.76        7.84     15.58 o 
 -14   2  11       40.31       24.15     16.70 o 
 -13   2  11        0.41        0.00     11.98 o 
 -12   2  11       21.28       33.44     12.71 o 
 -11   2  11       96.59       91.18     16.52 o 
 -10   2  11       24.63        5.82     10.52 o 
  -9   2  11       42.43       37.52     12.40 o 
  -8   2  11      139.16      132.52     17.90 o 
  -7   2  11      128.60      102.34     19.45 o 
  -6   2  11      295.14      304.37     25.45 o 
  -5   2  11       80.00       75.39     10.63 o 
  -4   2  11      554.19      508.55     23.02 o 
  -3   2  11      106.17      100.87     11.87 o 
  -2   2  11       11.35       18.94      6.77 o 
  -1   2  11        8.33       11.32      6.95 o 
   0   2  11      136.74      127.73     12.97 o 
   1   2  11      123.71      135.50     13.04 o 
   2   2  11      388.98      360.79     25.23 o 
   3   2  11       33.65       28.08      7.31 o 
   4   2  11       13.47       19.95      8.94 o 
   5   2  11        1.08        0.00      5.40 o 
   6   2  11        3.52        6.61      8.18 o 
   7   2  11       24.76       29.10     10.88 o 
   8   2  11        0.19        0.00      6.88 o 
   9   2  11        8.45       23.91     10.45 o 
  10   2  11      126.09      147.72     19.01 o 
  11   2  11        7.21        2.16      9.92 o 
  12   2  11       61.34       81.09     16.21 o 
  13   2  11       49.06       77.75     19.07 o 
  14   2  11       75.30       64.33     26.15 o 
  15   2  11       20.03       25.35     17.66 o 
 -12   3  11        0.46        7.93     17.08 o 
 -11   3  11        0.64        0.00     15.46 o 
 -10   3  11       45.19       22.62     16.49 o 
  -9   3  11      115.00       99.15     20.76 o 
  -8   3  11       86.38       72.49     18.44 o 
  -7   3  11       14.31       16.36     12.52 o 
  -6   3  11       78.27       55.21     15.70 o 
  -5   3  11        1.43        2.63     12.60 o 
  -4   3  11        5.16        0.26     10.51 o 
  -3   3  11       86.89       84.96     15.71 o 
  -2   3  11      211.96      221.25     19.72 o 
  -1   3  11       72.71       69.48     12.90 o 
   0   3  11       10.36        7.74      8.72 o 
   1   3  11       86.63       46.33     20.33 o 
   2   3  11       71.77       91.15     14.23 o 
   3   3  11       70.24      103.05     16.86 o 
   4   3  11        0.11        2.94      9.82 o 
   5   3  11      388.68      428.97     36.01 o 
   6   3  11        9.51       26.48     10.90 o 
   7   3  11      118.79       84.99     25.75 o 
   8   3  11       12.56       22.22     11.58 o 
   9   3  11       35.12       34.40     14.20 o 
  10   3  11        1.02       10.18     11.79 o 
  11   3  11       26.61       12.15     19.03 o 
  12   3  11        0.66        0.00     20.33 o 
  -7   4  11        1.52        1.37     18.50 o 
  -6   4  11        0.49        0.00     17.36 o 
  -5   4  11        2.19        0.00     15.28 o 
  -4   4  11       14.11       16.36     16.18 o 
  -3   4  11        0.28       14.13     15.89 o 
  -2   4  11        0.01       12.40     15.42 o 
  -1   4  11        3.42       25.43     18.24 o 
   0   4  11       44.18       31.14     20.97 o 
   1   4  11       79.15       54.84     16.68 o 
   2   4  11       58.84       70.68     17.64 o 
   3   4  11       29.07       42.49     16.56 o 
   4   4  11        1.50        0.00     13.44 o 
   5   4  11        0.00       32.95     16.83 o 
   6   4  11       17.50       35.79     18.03 o 
   7   4  11        0.02        4.82     24.93 o 
 -16   0  12        0.04        1.29     14.70 o 
 -14   0  12       15.65        1.80     11.63 o 
 -12   0  12      564.84      472.55     36.30 o 
 -10   0  12      109.27      138.72     15.59 o 
  -8   0  12      473.85      516.97     23.88 o 
  -6   0  12       34.08       27.80     15.46 o 
  -4   0  12       23.20       22.62      5.89 o 
  -2   0  12       29.68       38.46      6.34 o 
   0   0  12      525.76      499.79     18.01 o 
   2   0  12     1406.24     1456.14     39.41 o 
   4   0  12       21.49       28.76      6.06 o 
   6   0  12      106.54      158.21     13.57 o 
   8   0  12        0.30        6.06      6.00 o 
  10   0  12       63.06       75.06     11.97 o 
  12   0  12      505.45      430.26     35.68 o 
  14   0  12        4.79       13.35     17.92 o 
  16   0  12       17.79       33.85     20.83 o 
 -16   1  12       28.98       34.25     12.68 o 
 -15   1  12        5.17       10.85      9.87 o 
 -14   1  12        9.92        0.00      8.40 o 
 -13   1  12      132.99      141.89     14.38 o 
 -12   1  12       78.20       71.93     10.88 o 
 -11   1  12        0.06        2.40      5.86 o 
 -10   1  12       87.61      103.84     12.25 o 
  -9   1  12       71.70       77.68     11.00 o 
  -8   1  12      110.01      120.15      9.38 o 
  -7   1  12       34.65       36.85      6.05 o 
  -6   1  12      310.91      336.41     13.02 o 
  -5   1  12      218.17      239.16     10.75 o 
  -4   1  12      253.85      239.54      9.50 o 
  -3   1  12       11.45       21.15      3.39 o 
  -2   1  12        0.43        3.58      3.14 o 
  -1   1  12      612.37      609.73     20.71 o 
   0   1  12     3086.72     3193.69     68.03 o 
   1   1  12      151.26      138.85     11.11 o 
   2   1  12      152.83      170.53      7.39 o 
   3   1  12      150.25      165.55      8.19 o 
   4   1  12      391.09      424.44     14.98 o 
   5   1  12      315.95      316.42     12.04 o 
   6   1  12      241.35      251.41     14.13 o 
   7   1  12        2.28        4.29      4.24 o 
   8   1  12      146.00      151.14     10.36 o 
   9   1  12       25.26       15.15      6.62 o 
  10   1  12       54.00       65.71      9.53 o 
  11   1  12        4.57        0.88      6.68 o 
  12   1  12      314.08      375.81     24.47 o 
  13   1  12       50.79       56.80     10.84 o 
  14   1  12        1.91        0.00     10.16 o 
  15   1  12        3.25       15.36     12.41 o 
  16   1  12       44.23       46.81     15.72 o 
 -14   2  12        4.64       14.99     14.03 o 
 -13   2  12        3.16        2.75     16.11 o 
 -12   2  12       40.35       41.60     14.81 o 
 -11   2  12      279.22      294.28     27.49 o 
 -10   2  12       44.68       43.51     17.42 o 
  -9   2  12      165.20      159.29     20.50 o 
  -8   2  12       92.53      100.69     16.02 o 
  -7   2  12        0.00       16.71      9.01 o 
  -6   2  12      126.77      160.78     18.97 o 
  -5   2  12     1095.43     1094.56     39.86 o 
  -4   2  12       54.65       53.17      9.69 o 
  -3   2  12      116.23      101.54     12.07 o 
  -2   2  12      169.87      178.79     15.20 o 
  -1   2  12        2.07        9.77      7.08 o 
   0   2  12       69.11       86.48     12.44 o 
   1   2  12      793.76      756.10     27.63 o 
   2   2  12      260.87      304.27     26.58 o 
   3   2  12       33.32       30.33      7.98 o 
   4   2  12      189.49      180.19     15.09 o 
   5   2  12       35.93       42.08      8.57 o 
   6   2  12      956.32      795.83     35.52 o 
   7   2  12      218.52      179.31     36.69 o 
   8   2  12       70.35       93.41     15.16 o 
   9   2  12      248.19      267.99     30.18 o 
  10   2  12      105.09      125.58     19.22 o 
  11   2  12        2.49        2.94     14.65 o 
  12   2  12        7.66        0.00     12.31 o 
  13   2  12       12.04       12.72     14.79 o 
  14   2  12        2.06       35.28     16.30 o 
 -12   3  12       15.78       24.62     20.06 o 
 -11   3  12        0.33        0.00     15.47 o 
 -10   3  12       24.10       18.47     17.10 o 
  -9   3  12        6.87        6.73     14.26 o 
  -8   3  12       12.52        7.97     13.39 o 
  -7   3  12       50.84       25.75     15.43 o 
  -6   3  12      208.35      240.25     26.39 o 
  -5   3  12       39.85       70.97     16.32 o 
  -4   3  12      271.63      240.11     25.77 o 
  -3   3  12       16.76       14.58     11.11 o 
  -2   3  12       47.64       41.79     11.19 o 
  -1   3  12        3.85        5.69      9.43 o 
   0   3  12       55.15       82.52     13.09 o 
   1   3  12       36.15       43.38     13.66 o 
   2   3  12        7.91        0.00      8.61 o 
   3   3  12      144.15      144.17     19.49 o 
   4   3  12      123.63      153.81     20.15 o 
   5   3  12      408.87      457.11     35.96 o 
   6   3  12       27.38       24.18     15.50 o 
   7   3  12        0.76        0.00      8.49 o 
   8   3  12       30.09       51.48     13.58 o 
   9   3  12        0.59        1.93     11.06 o 
  10   3  12        8.30        0.00     12.30 o 
  11   3  12        1.52        9.00     13.26 o 
  12   3  12       30.39       47.87     18.03 o 
  -6   4  12       11.34       22.41     18.10 o 
  -5   4  12        0.34        0.00     15.10 o 
  -4   4  12        0.00       19.86     17.13 o 
  -3   4  12        0.11       17.82     15.93 o 
  -2   4  12        8.46       11.82     15.33 o 
  -1   4  12       27.09       52.40     20.79 o 
   0   4  12       31.56       68.66     21.99 o 
   1   4  12       14.05       12.06     14.36 o 
   2   4  12       35.64       35.17     17.87 o 
   3   4  12        5.67        3.84     15.39 o 
   4   4  12      167.13      153.15     24.08 o 
   5   4  12       21.41       24.88     16.79 o 
   6   4  12       27.75       32.01     18.76 o 
 -15   0  13        5.99        0.00     12.48 o 
 -13   0  13      310.73      311.66     36.63 o 
 -11   0  13      337.76      434.02     28.37 o 
  -9   0  13        3.23       11.17      7.64 o 
  -7   0  13      781.85      686.56     36.47 o 
  -5   0  13       48.70       47.09      7.97 o 
  -3   0  13        1.90        5.07      6.05 o 
  -1   0  13      262.02      296.25     14.92 o 
   1   0  13     5528.50     5925.89    128.80 o 
   3   0  13     1302.92     1408.50     39.90 o 
   5   0  13       78.68       85.63     14.98 o 
   7   0  13      176.52      192.54     20.01 o 
   9   0  13      282.55      294.62     20.52 o 
  11   0  13      228.55      199.88     35.65 o 
  13   0  13      307.61      274.98     31.80 o 
  15   0  13       27.54        0.94     16.57 o 
 -16   1  13        9.29        8.39     14.87 o 
 -15   1  13       22.83       30.89     11.41 o 
 -14   1  13        6.33        6.96      9.00 o 
 -13   1  13       21.10       24.41      8.49 o 
 -12   1  13       12.47       19.30      7.50 o 
 -11   1  13       86.10       68.76     14.29 o 
 -10   1  13       40.30       29.76     12.68 o 
  -9   1  13       26.79       39.01      7.73 o 
  -8   1  13       79.59       85.33      8.49 o 
  -7   1  13        0.46        4.98      4.42 o 
  -6   1  13        9.53       11.08      4.54 o 
  -5   1  13      812.98      732.60     18.38 o 
  -4   1  13      923.08      912.98     20.44 o 
  -3   1  13        3.91        7.15      2.72 o 
  -2   1  13      355.52      394.05     15.98 o 
  -1   1  13       38.50       42.90      6.98 o 
   0   1  13       29.08       17.73      5.68 o 
   1   1  13      197.69      211.98     14.15 o 
   2   1  13       64.94       55.62      5.88 o 
   3   1  13        6.16       16.16      4.17 o 
   4   1  13       83.60      110.88      8.74 o 
   5   1  13      126.99      137.63      8.96 o 
   6   1  13        1.72        5.15      4.39 o 
   7   1  13      291.17      292.05     13.72 o 
   8   1  13       20.55       31.16      6.40 o 
   9   1  13       16.95       21.74      9.06 o 
  10   1  13       39.73       46.55      8.73 o 
  11   1  13      239.03      217.67     16.11 o 
  12   1  13      197.12      194.30     15.99 o 
  13   1  13        9.87        0.77      8.50 o 
  14   1  13      100.88      119.15     25.57 o 
  15   1  13       47.73       49.46     15.20 o 
 -14   2  13       57.33       62.15     19.13 o 
 -13   2  13        5.86        0.00     13.37 o 
 -12   2  13        2.90       10.82     12.07 o 
 -11   2  13        5.95        1.80     11.51 o 
 -10   2  13      275.54      334.95     32.89 o 
  -9   2  13      112.43      132.79     26.76 o 
  -8   2  13        1.43        1.28      9.66 o 
  -7   2  13      561.24      641.86     37.44 o 
  -6   2  13      253.64      272.62     24.69 o 
  -5   2  13      498.84      468.68     23.59 o 
  -4   2  13       39.44       46.19      9.73 o 
  -3   2  13       11.06       26.95      8.08 o 
  -2   2  13       37.50       32.27     15.16 o 
  -1   2  13      523.03      568.08     26.63 o 
   0   2  13       28.90       40.52      9.21 o 
   1   2  13       36.70       32.99     12.05 o 
   2   2  13       10.46       13.71      7.70 o 
   3   2  13        8.49       30.22      7.95 o 
   4   2  13      647.49      630.40     26.43 o 
   5   2  13      724.49      606.32     26.42 o 
   6   2  13      149.02      204.03     21.28 o 
   7   2  13      125.59      114.39     16.55 o 
   8   2  13        3.57       14.54      9.23 o 
   9   2  13        6.94       16.74     10.23 o 
  10   2  13      110.46      148.99     20.37 o 
  11   2  13       45.40       59.26     18.79 o 
  12   2  13        9.59        0.00     12.49 o 
  13   2  13       15.98       18.82     14.55 o 
  14   2  13        0.35        0.26     14.85 o 
 -11   3  13       10.32       10.30     18.26 o 
 -10   3  13       25.11       12.32     17.56 o 
  -9   3  13       29.32        6.97     16.43 o 
  -8   3  13       31.30       38.03     16.30 o 
  -7   3  13       29.06       31.12     30.06 o 
  -6   3  13       58.45       47.10     15.66 o 
  -5   3  13       77.56       80.31     19.19 o 
  -4   3  13       30.64       49.95     15.56 o 
  -3   3  13       59.29       59.68     19.80 o 
  -2   3  13        6.98        0.00      9.03 o 
  -1   3  13        7.83        4.75      9.66 o 
   0   3  13        1.35        3.08      9.39 o 
   1   3  13        0.85        0.00      9.66 o 
   2   3  13      182.74      211.27     19.96 o 
   3   3  13      123.72      166.27     29.12 o 
   4   3  13       27.11       28.27     12.59 o 
   5   3  13      200.90      237.61     25.56 o 
   6   3  13      245.26      197.65     29.74 o 
   7   3  13       67.98       22.71     12.85 o 
   8   3  13        0.31        8.93     11.66 o 
   9   3  13       37.21       12.26     16.63 o 
  10   3  13       10.76       13.99     13.90 o 
  11   3  13        1.74       19.39     15.03 o 
  -6   4  13        4.66        3.72     18.14 o 
  -5   4  13        6.62        6.35     18.87 o 
  -4   4  13        7.70        0.00     17.10 o 
  -3   4  13      103.78       68.98     20.92 o 
  -2   4  13       26.53       24.34     17.13 o 
  -1   4  13        0.18        8.19     21.54 o 
   0   4  13        1.78       10.60     19.34 o 
   1   4  13       97.03       54.66     18.07 o 
   2   4  13       75.41       77.56     20.78 o 
   3   4  13       42.10       16.58     16.15 o 
   4   4  13       21.52       35.96     16.33 o 
   5   4  13        0.00       16.07     16.79 o 
 -16   0  14        8.98       16.38     28.53 o 
 -14   0  14        4.44        5.90     16.56 o 
 -12   0  14      599.03      680.18     43.78 o 
 -10   0  14       59.27       82.02     13.20 o 
  -8   0  14      774.65      666.20     35.50 o 
  -6   0  14        0.34        9.02      6.13 o 
  -4   0  14      467.12      425.29     19.05 o 
  -2   0  14     1714.69     1631.75     43.64 o 
   0   0  14     1399.44     1366.86     37.34 o 
   2   0  14       41.11       74.97     10.23 o 
   4   0  14      853.54      923.19     31.10 o 
   6   0  14       17.74       37.35     11.28 o 
   8   0  14     1136.22     1091.84     37.40 o 
  10   0  14       78.78       80.55     21.24 o 
  12   0  14      411.68      353.88     65.43 o 
  14   0  14       13.15       19.00     15.94 o 
  16   0  14       19.49       29.91     22.03 o 
 -15   1  14        4.87        0.00     23.85 o 
 -14   1  14       15.52       33.84     14.47 o 
 -13   1  14       21.84       23.02     11.38 o 
 -12   1  14        9.41       23.69      9.37 o 
 -11   1  14       15.10       25.48      7.75 o 
 -10   1  14       20.31       38.25      8.49 o 
  -9   1  14       80.84       79.72      9.88 o 
  -8   1  14      201.01      216.80     12.70 o 
  -7   1  14      839.51      805.12     27.12 o 
  -6   1  14      152.00      130.78     10.70 o 
  -5   1  14      285.62      281.01     14.06 o 
  -4   1  14     1331.77     1241.34     45.93 o 
  -3   1  14      472.79      538.81     21.07 o 
  -2   1  14        0.26        7.32      5.47 o 
  -1   1  14      121.44      122.63     12.44 o 
   0   1  14      363.80      390.06     20.11 o 
   1   1  14      491.66      464.12     21.65 o 
   2   1  14       84.43      110.13     11.12 o 
   3   1  14       10.82       26.66      6.68 o 
   4   1  14      187.87      188.96     17.97 o 
   5   1  14      480.22      504.83     20.84 o 
   6   1  14       28.56       44.89     10.30 o 
   7   1  14        5.51       15.93      5.93 o 
   8   1  14      203.06      230.14     13.16 o 
   9   1  14        3.73        0.00      6.29 o 
  10   1  14       88.22       95.86     11.66 o 
  11   1  14        5.52        0.95      7.79 o 
  12   1  14       42.75       54.44     12.32 o 
  13   1  14      129.98      134.09     17.00 o 
  14   1  14       62.90       73.58     22.61 o 
  15   1  14        1.01       25.91     21.31 o 
 -14   2  14       15.15       51.94     17.76 o 
 -13   2  14       19.17       25.19     15.51 o 
 -12   2  14       62.21       57.80     16.55 o 
 -11   2  14       15.12       36.65     19.76 o 
 -10   2  14       26.27       27.45     12.93 o 
  -9   2  14      200.78      164.45     21.23 o 
  -8   2  14      597.86      615.03     38.25 o 
  -7   2  14     1159.23     1189.83     47.44 o 
  -6   2  14      416.01      361.81     28.44 o 
  -5   2  14       92.17       88.66     11.63 o 
  -4   2  14        1.41       14.02      7.29 o 
  -3   2  14       51.38       56.91     10.30 o 
  -2   2  14      421.41      425.76     28.69 o 
  -1   2  14      164.91      145.48     14.43 o 
   0   2  14      243.00      234.18     18.01 o 
   1   2  14       26.94       28.25      8.90 o 
   2   2  14        0.64        8.93      7.62 o 
   3   2  14       14.46        0.00      6.34 o 
   4   2  14      649.42      616.04     29.14 o 
   5   2  14      478.68      472.36     28.61 o 
   6   2  14       37.44       42.71     16.76 o 
   7   2  14       70.55       86.95     15.31 o 
   8   2  14       14.63       17.68     10.10 o 
   9   2  14      100.77      110.96     17.12 o 
  10   2  14       14.48       24.38     15.89 o 
  11   2  14       16.11        0.26     10.65 o 
  12   2  14        9.15        5.24     12.64 o 
  13   2  14       17.17       13.26     15.26 o 
  14   2  14        6.13       19.34     17.32 o 
 -11   3  14       30.16       20.18     26.02 o 
 -10   3  14       29.33       28.72     20.83 o 
  -9   3  14        0.64       14.21     17.09 o 
  -8   3  14       68.65       60.00     17.80 o 
  -7   3  14      139.29      129.73     21.12 o 
  -6   3  14      454.87      403.89     34.10 o 
  -5   3  14       56.52       51.83     15.25 o 
  -4   3  14       64.05       72.50     16.44 o 
  -3   3  14        7.86        0.40     10.25 o 
  -2   3  14        3.45       18.92     10.56 o 
  -1   3  14       65.34       70.74     13.52 o 
   0   3  14       42.19       54.88     12.53 o 
   1   3  14       53.31       63.21     12.49 o 
   2   3  14       39.31       30.52     21.23 o 
   3   3  14       71.41      115.41     18.50 o 
   4   3  14      117.10      116.03     18.68 o 
   5   3  14       68.80       93.31     17.08 o 
   6   3  14        0.43        7.83     20.25 o 
   7   3  14       13.14        5.65     11.73 o 
   8   3  14       74.46       82.75     23.42 o 
   9   3  14        0.92       17.01     14.58 o 
  10   3  14        0.58       12.75     13.33 o 
  11   3  14        7.26       29.96     19.07 o 
  -5   4  14       50.38       39.36     20.71 o 
  -4   4  14        2.49       23.82     19.15 o 
  -3   4  14        4.39       16.67     17.64 o 
  -2   4  14       18.63        6.70     16.80 o 
  -1   4  14       23.48       41.88     22.45 o 
   0   4  14        4.71       21.51     19.47 o 
   1   4  14       28.64       12.71     17.58 o 
   2   4  14        0.84        4.01     17.41 o 
   3   4  14       36.39       13.50     17.11 o 
   4   4  14        0.97       19.40     16.46 o 
   5   4  14        5.25       14.12     17.50 o 
 -15   0  15      192.67      298.35    104.77 o 
 -13   0  15       22.06        4.93     11.91 o 
 -11   0  15      385.24      434.20     28.87 o 
  -9   0  15       72.02       82.42     17.19 o 
  -7   0  15      514.87      466.41     27.89 o 
  -5   0  15      378.25      428.74     20.02 o 
  -3   0  15       11.99       11.84      5.41 o 
  -1   0  15     2564.64     2796.10     67.76 o 
   1   0  15        0.00       15.07      5.45 o 
   3   0  15        2.25        0.00      5.14 o 
   5   0  15      521.03      528.05     24.15 o 
   7   0  15      177.05      173.59     16.10 o 
   9   0  15       16.35       26.63      8.09 o 
  11   0  15        8.26        0.00     12.35 o 
  13   0  15       91.78       78.51     32.82 o 
  15   0  15        0.00        0.00     27.03 o 
 -15   1  15        6.74        4.65     15.46 o 
 -14   1  15       15.88       12.00     14.28 o 
 -13   1  15       83.94      110.46     18.98 o 
 -12   1  15       84.80      104.40     17.87 o 
 -11   1  15      148.42      144.89     32.29 o 
 -10   1  15       50.37       41.53     11.37 o 
  -9   1  15      626.33      633.04     37.32 o 
  -8   1  15       56.39       47.34     12.75 o 
  -7   1  15     1054.88     1020.22     37.86 o 
  -6   1  15     1472.13     1365.89     44.98 o 
  -5   1  15       45.59       56.04      9.18 o 
  -4   1  15      128.43      149.92     13.08 o 
  -3   1  15      184.20      194.26     14.65 o 
  -2   1  15        4.65        3.66      5.48 o 
  -1   1  15        2.10        3.52      5.64 o 
   0   1  15     1488.15     1502.16     39.88 o 
   1   1  15      108.96      110.08     13.31 o 
   2   1  15      212.53      190.49     15.95 o 
   3   1  15       89.79      119.63     12.05 o 
   4   1  15      139.77      146.01     16.65 o 
   5   1  15      197.49      186.10     18.08 o 
   6   1  15     1000.75      965.50     31.25 o 
   7   1  15      280.02      294.79     19.03 o 
   8   1  15       23.15       40.55      9.14 o 
   9   1  15       71.71       71.07     19.30 o 
  10   1  15       51.48       87.90     15.15 o 
  11   1  15        2.94       18.14     12.32 o 
  12   1  15       93.62       88.13     17.33 o 
  13   1  15       35.82       53.43     16.01 o 
  14   1  15       13.42       41.73     40.47 o 
  15   1  15       17.01       34.64     21.59 o 
 -14   2  15        5.37        2.32     16.49 o 
 -13   2  15       31.73       47.25     17.81 o 
 -12   2  15        0.36        4.06     15.80 o 
 -11   2  15       56.53       56.00     17.22 o 
 -10   2  15       12.59       20.99     11.64 o 
  -9   2  15        1.54        7.75     11.73 o 
  -8   2  15      192.03      215.41     24.05 o 
  -7   2  15       88.23      124.53     19.06 o 
  -6   2  15       35.27       45.85     13.14 o 
  -5   2  15       25.03       28.46      9.24 o 
  -4   2  15      106.24       93.27     14.63 o 
  -3   2  15      407.74      413.53     23.99 o 
  -2   2  15      106.13       90.38     13.82 o 
  -1   2  15       24.95       36.23      9.12 o 
   0   2  15      109.78      123.36     14.01 o 
   1   2  15       23.05       25.20      8.08 o 
   2   2  15      110.84      104.40     13.14 o 
   3   2  15     1058.82      978.76     62.56 o 
   4   2  15       13.50       11.81      7.71 o 
   5   2  15       39.12       46.03      9.93 o 
   6   2  15        3.54       14.06      9.97 o 
   7   2  15       52.38       62.24     14.28 o 
   8   2  15      232.95      259.23     25.46 o 
   9   2  15       62.95       53.82     14.46 o 
  10   2  15       52.32       34.39     13.80 o 
  11   2  15       42.11       21.80     13.08 o 
  12   2  15       18.12       19.55     14.97 o 
  13   2  15       88.49       75.41     20.05 o 
 -11   3  15       94.64      105.67     33.57 o 
 -10   3  15       20.82       17.99     17.30 o 
  -9   3  15        1.77       15.63     18.19 o 
  -8   3  15       14.38        0.00     13.81 o 
  -7   3  15      107.96      115.21     20.93 o 
  -6   3  15       14.17       32.01     13.85 o 
  -5   3  15       21.25       29.40     13.57 o 
  -4   3  15       15.18        8.25     12.33 o 
  -3   3  15      135.34      145.09     21.06 o 
  -2   3  15        7.87        0.54     16.16 o 
  -1   3  15       46.59       43.96     12.30 o 
   0   3  15       85.59       91.53     15.50 o 
   1   3  15        2.53        8.61      9.79 o 
   2   3  15       15.57       11.06     10.31 o 
   3   3  15        2.97       17.86     11.96 o 
   4   3  15       16.38       22.21     11.84 o 
   5   3  15      125.34      132.14     21.25 o 
   6   3  15       25.23       24.31     14.16 o 
   7   3  15       22.93       35.24     16.59 o 
   8   3  15        9.23        3.00     12.91 o 
   9   3  15       13.89       53.31     17.67 o 
  10   3  15        4.13       15.55     16.02 o 
  -4   4  15       44.26       23.21     19.26 o 
  -3   4  15       23.58       18.90     21.33 o 
  -2   4  15       17.42       25.75     18.13 o 
  -1   4  15        0.68        0.00     17.93 o 
   0   4  15        2.76        6.98     25.80 o 
   1   4  15      142.84      133.34     24.49 o 
   2   4  15        7.65       24.48     18.22 o 
   3   4  15        1.23        0.00     16.84 o 
   4   4  15        5.26       26.96     17.96 o 
 -14   0  16       38.80       33.67     14.42 o 
 -12   0  16       12.07       14.42     12.48 o 
 -10   0  16      707.47      749.28     46.75 o 
  -8   0  16       97.42       98.17     16.51 o 
  -6   0  16      105.65      109.10     12.70 o 
  -4   0  16       52.30       78.98     10.37 o 
  -2   0  16     2681.96     2593.11     66.45 o 
   0   0  16      228.66      216.65     19.49 o 
   2   0  16      443.90      455.66     25.14 o 
   4   0  16      133.32      143.41     14.32 o 
   6   0  16       33.37       32.11     16.88 o 
   8   0  16     1308.55     1131.73     66.97 o 
  10   0  16        0.27       13.66      8.96 o 
  12   0  16        5.00        0.00     13.35 o 
  14   0  16        1.37        0.00     16.91 o 
 -15   1  16        0.76       16.87     28.56 o 
 -14   1  16       24.33       36.71     16.80 o 
 -13   1  16       42.04       73.68     17.17 o 
 -12   1  16      135.33      189.76     22.28 o 
 -11   1  16      123.87      143.97     18.61 o 
 -10   1  16       11.42        4.01      9.77 o 
  -9   1  16      483.12      489.06     39.94 o 
  -8   1  16      209.60      219.91     18.00 o 
  -7   1  16      421.36      433.08     23.08 o 
  -6   1  16        0.05        0.00      6.34 o 
  -5   1  16       21.85       27.49      7.15 o 
  -4   1  16        1.17        2.01      5.49 o 
  -3   1  16       53.63       54.53      8.46 o 
  -2   1  16       52.12       56.85      8.83 o 
  -1   1  16      457.84      474.23     21.67 o 
   0   1  16      235.94      272.88     19.25 o 
   1   1  16      165.39      180.01     14.40 o 
   2   1  16      245.58      232.39     16.38 o 
   3   1  16        1.00        7.48      6.12 o 
   4   1  16      102.73      131.56     17.15 o 
   5   1  16      505.14      502.55     23.56 o 
   6   1  16     1103.23     1001.25     39.09 o 
   7   1  16      105.25      107.66     12.71 o 
   8   1  16      325.23      337.76     34.59 o 
   9   1  16       72.91       79.47     14.90 o 
  10   1  16       34.52       29.49     15.91 o 
  11   1  16       11.84       29.73     13.07 o 
  12   1  16        3.00       14.14     11.93 o 
  13   1  16       13.76       34.96     14.67 o 
  14   1  16       16.03       19.81     21.83 o 
 -13   2  16       59.05       75.37     20.67 o 
 -12   2  16       19.19       11.36     15.49 o 
 -11   2  16       33.02       65.61     17.24 o 
 -10   2  16        0.00        0.00     10.91 o 
  -9   2  16       36.51       34.28     17.24 o 
  -8   2  16      423.98      394.08     32.80 o 
  -7   2  16       21.20       10.31     11.09 o 
  -6   2  16      218.62      237.93     24.75 o 
  -5   2  16        0.79        3.24      8.07 o 
  -4   2  16       46.44       65.69     11.06 o 
  -3   2  16        8.17       26.62      8.58 o 
  -2   2  16       39.10       42.59      9.77 o 
  -1   2  16        0.04        0.00      7.03 o 
   0   2  16       85.40       84.84     12.07 o 
   1   2  16      273.73      249.37     19.43 o 
   2   2  16       32.59       34.29      9.05 o 
   3   2  16       67.56       80.15     11.72 o 
   4   2  16       49.12       52.59     11.01 o 
   5   2  16      255.06      245.60     19.39 o 
   6   2  16      692.87      562.72     35.62 o 
   7   2  16        2.70        0.00      9.98 o 
   8   2  16        7.77        3.52     14.38 o 
   9   2  16       64.94       73.90     15.67 o 
  10   2  16        0.66       16.46     11.72 o 
  11   2  16       65.29       68.98     16.86 o 
  12   2  16        3.74        0.00     14.99 o 
  13   2  16       32.65       31.64     18.28 o 
 -10   3  16        0.03       15.96     18.05 o 
  -9   3  16        6.69        9.75     16.43 o 
  -8   3  16        3.43        0.00     14.25 o 
  -7   3  16        0.24        4.55     14.00 o 
  -6   3  16       42.65       34.70     21.07 o 
  -5   3  16       56.61       50.52     27.19 o 
  -4   3  16        2.67       16.08     11.55 o 
  -3   3  16        0.00        0.00     12.14 o 
  -2   3  16      240.32      234.97     24.53 o 
  -1   3  16      170.07      191.98     19.91 o 
   0   3  16       46.65       37.69     12.43 o 
   1   3  16       93.43       92.09     15.44 o 
   2   3  16        1.41        0.00     10.24 o 
   3   3  16        4.91        2.11     12.50 o 
   4   3  16       63.10       79.95     17.75 o 
   5   3  16       62.35       27.44     14.53 o 
   6   3  16       14.29        0.00     12.84 o 
   7   3  16        6.43        7.53     13.61 o 
   8   3  16       37.04       15.59     15.45 o 
   9   3  16       14.77       30.27     17.29 o 
  10   3  16        2.73       22.98     17.71 o 
  -2   4  16       26.44       34.15     19.19 o 
  -1   4  16        0.00        0.00     16.71 o 
   0   4  16       48.46       45.98     24.26 o 
   1   4  16        0.04        5.29     18.24 o 
   2   4  16       21.94       52.06     21.24 o 
 -15   0  17        2.70       29.26     16.21 o 
 -13   0  17       16.63       34.77     15.06 o 
 -11   0  17      132.83      179.60     20.42 o 
  -9   0  17      630.37      618.87     73.84 o 
  -7   0  17     2317.75     2257.25     62.69 o 
  -5   0  17      163.63      174.67     14.98 o 
  -3   0  17       48.44       52.16     10.00 o 
  -1   0  17      217.70      204.88     39.77 o 
   1   0  17       34.50       31.43      9.64 o 
   3   0  17       69.52       80.14     10.87 o 
   5   0  17      458.47      425.40     24.44 o 
   7   0  17     1139.21     1171.50     41.38 o 
   9   0  17      582.94      476.83     46.01 o 
  11   0  17       48.92       26.33     15.39 o 
  13   0  17       70.68       60.89     20.11 o 
  15   0  17       11.02        6.68     21.19 o 
 -14   1  17        7.73        8.33     15.67 o 
 -13   1  17       17.77       10.94     12.52 o 
 -12   1  17      314.75      268.06     26.49 o 
 -11   1  17       36.53       30.42     12.28 o 
 -10   1  17      405.89      376.00     29.29 o 
  -9   1  17       24.70       14.59     14.15 o 
  -8   1  17       19.79       15.47      8.72 o 
  -7   1  17      481.49      493.61     25.05 o 
  -6   1  17       26.39       38.25     11.89 o 
  -5   1  17       81.88      112.22     14.47 o 
  -4   1  17       11.59       13.99      6.89 o 
  -3   1  17      133.85      139.72     13.30 o 
  -2   1  17        6.28       12.76      6.24 o 
  -1   1  17      238.75      223.65     15.90 o 
   0   1  17        0.17        7.63      6.30 o 
   1   1  17      109.78      124.79     14.25 o 
   2   1  17      267.49      307.31     19.03 o 
   3   1  17       65.83       92.32     11.51 o 
   4   1  17      165.62      187.31     15.53 o 
   5   1  17       47.83       42.77     13.36 o 
   6   1  17      711.92      687.12     32.85 o 
   7   1  17       41.60       38.61      9.71 o 
   8   1  17      231.64      250.17     19.28 o 
   9   1  17       38.41       57.24     13.61 o 
  10   1  17       76.96       72.87     15.38 o 
  11   1  17        1.89       27.46     12.92 o 
  12   1  17        5.17       35.20     14.38 o 
  13   1  17       25.97       40.69     15.50 o 
  14   1  17        2.79        0.37     36.29 o 
 -13   2  17       14.29       23.36     17.60 o 
 -12   2  17        1.51       11.71     15.98 o 
 -11   2  17       69.83       81.01     32.27 o 
 -10   2  17      116.24      147.04     27.68 o 
  -9   2  17      296.16      303.57     29.19 o 
  -8   2  17        1.34        0.00     11.91 o 
  -7   2  17        5.25       16.06     13.60 o 
  -6   2  17      110.46       92.98     17.66 o 
  -5   2  17       26.39       19.37      9.53 o 
  -4   2  17     1177.15     1214.43     52.93 o 
  -3   2  17        4.25       10.89     11.06 o 
  -2   2  17       81.20       63.23     12.88 o 
  -1   2  17       11.99       17.15      9.97 o 
   0   2  17       22.20       15.78     11.50 o 
   1   2  17       55.42       83.32     17.44 o 
   2   2  17      478.89      469.03     26.50 o 
   3   2  17       20.50       16.39      8.24 o 
   4   2  17       15.34       13.09      8.49 o 
   5   2  17       35.27       24.86      9.40 o 
   6   2  17        9.74        9.53     11.26 o 
   7   2  17        1.25        0.00     10.34 o 
   8   2  17       89.29       96.76     18.11 o 
   9   2  17       34.44       36.57     21.80 o 
  10   2  17      143.13      185.37     23.85 o 
  11   2  17       77.45      110.94     20.37 o 
  12   2  17       32.96        2.82     15.88 o 
  13   2  17        6.37       22.33     19.47 o 
 -10   3  17        2.44        4.66     17.79 o 
  -9   3  17        1.40        0.00     18.00 o 
  -8   3  17        1.16        7.38     14.54 o 
  -7   3  17       33.07        7.46     15.92 o 
  -6   3  17        1.40        0.00     12.95 o 
  -5   3  17        0.81       12.07     12.85 o 
  -4   3  17      224.02      192.51     24.16 o 
  -3   3  17       64.05       60.18     18.90 o 
  -2   3  17       13.16        5.52     10.61 o 
  -1   3  17      238.22      260.01     22.51 o 
   0   3  17       75.26       76.90     14.50 o 
   1   3  17      275.89      278.51     23.56 o 
   2   3  17       19.80       32.73     12.43 o 
   3   3  17      124.52      136.08     20.80 o 
   4   3  17        2.64        3.40     20.14 o 
   5   3  17       12.94        5.71     13.60 o 
   6   3  17        3.38        0.00     13.74 o 
   7   3  17       82.71       66.75     20.81 o 
   8   3  17       25.03       17.84     17.76 o 
   9   3  17       11.75       21.62     17.29 o 
 -14   0  18        0.08        9.71     23.14 o 
 -12   0  18       53.02       31.83     14.57 o 
 -10   0  18       57.84       58.76     18.37 o 
  -8   0  18      291.50      353.21     23.81 o 
  -6   0  18     3388.32     3223.18    102.90 o 
  -4   0  18        9.87       17.09      7.36 o 
  -2   0  18      784.88      747.25     27.15 o 
   0   0  18        9.57       10.53      6.05 o 
   2   0  18      560.38      526.43     22.68 o 
   4   0  18      308.53      341.11     21.99 o 
   6   0  18      448.20      502.49     51.14 o 
   8   0  18       83.21       80.48     14.19 o 
  10   0  18       31.36       48.19     12.64 o 
  12   0  18       14.62       24.20     17.69 o 
  14   0  18       79.44      116.11     27.50 o 
 -14   1  18        7.17        0.00     24.74 o 
 -13   1  18       26.93       57.32     16.47 o 
 -12   1  18        9.00        7.22     11.88 o 
 -11   1  18        0.33        0.00     16.16 o 
 -10   1  18        0.72        0.00      9.88 o 
  -9   1  18      210.75      158.95     19.06 o 
  -8   1  18      102.54      131.17     15.07 o 
  -7   1  18     1238.17     1149.71     36.74 o 
  -6   1  18     1334.82     1244.20     44.84 o 
  -5   1  18       30.41       43.65      9.66 o 
  -4   1  18       20.13       17.75      7.58 o 
  -3   1  18        0.94        1.71     10.68 o 
  -2   1  18        7.98       17.40      8.06 o 
  -1   1  18       92.88      101.52     11.57 o 
   0   1  18      114.61      135.82     19.28 o 
   1   1  18      258.41      277.07     18.40 o 
   2   1  18      267.65      266.08     23.79 o 
   3   1  18      206.52      175.48     26.82 o 
   4   1  18      574.05      548.43     25.47 o 
   5   1  18     1256.85     1253.98     38.64 o 
   6   1  18      328.91      367.61     24.71 o 
   7   1  18      489.29      462.01     47.01 o 
   8   1  18       85.88      117.35     14.37 o 
   9   1  18       41.62       17.42     10.79 o 
  10   1  18       86.43       98.74     16.76 o 
  11   1  18       68.83       90.60     18.23 o 
  12   1  18        2.91        0.00     12.63 o 
  13   1  18        8.56        6.86     15.51 o 
  14   1  18       22.97       27.18     57.74 o 
 -12   2  18       26.89       27.43     18.23 o 
 -11   2  18       31.71       44.90     17.54 o 
 -10   2  18       94.20       82.22     22.67 o 
  -9   2  18       10.94        0.00     11.09 o 
  -8   2  18        1.32       14.17     12.48 o 
  -7   2  18       66.83       42.20     15.05 o 
  -6   2  18       54.03       45.72     14.66 o 
  -5   2  18       40.12       46.48     10.86 o 
  -4   2  18      107.65      107.21     16.57 o 
  -3   2  18       73.93       68.12     12.03 o 
  -2   2  18       53.91       80.37     14.04 o 
  -1   2  18       43.41       63.84     11.74 o 
   0   2  18       27.24       37.07      9.95 o 
   1   2  18       62.79       59.35     11.40 o 
   2   2  18      136.68      138.01     18.54 o 
   3   2  18      151.65      150.04     16.11 o 
   4   2  18      600.16      551.44     36.08 o 
   5   2  18      253.22      244.87     20.58 o 
   6   2  18       10.01        6.35     10.70 o 
   7   2  18       31.79       34.95     13.19 o 
   8   2  18        0.30        0.00     13.31 o 
   9   2  18        0.01       15.02     12.90 o 
  10   2  18      267.49      315.65     31.49 o 
  11   2  18        2.30        0.00     14.38 o 
  12   2  18        2.11        6.45     19.87 o 
  -9   3  18       78.48       49.58     21.51 o 
  -8   3  18       60.35       50.18     18.64 o 
  -7   3  18        1.13        0.00     13.83 o 
  -6   3  18       10.55        5.06     15.91 o 
  -5   3  18        0.88        4.54     13.34 o 
  -4   3  18        2.68       15.38     15.95 o 
  -3   3  18       38.28       33.48     14.90 o 
  -2   3  18       29.11       50.96     13.00 o 
  -1   3  18       77.89       70.38     14.79 o 
   0   3  18       68.36       66.92     15.37 o 
   1   3  18      106.70       82.99     16.00 o 
   2   3  18       47.63       53.56     13.81 o 
   3   3  18       14.08        7.18     13.67 o 
   4   3  18       57.45       36.71     21.51 o 
   5   3  18       11.18       10.48     15.27 o 
   6   3  18       36.78       32.02     17.66 o 
   7   3  18        6.43        0.00     15.79 o 
   8   3  18       33.33       63.07     25.73 o 
   9   3  18        3.17       12.34     17.77 o 
 -13   0  19      358.23      483.26     61.86 o 
 -11   0  19       27.22       46.60     17.10 o 
  -9   0  19      138.33      136.24     22.19 o 
  -7   0  19     1627.23     1524.89     61.60 o 
  -5   0  19      644.31      574.03     33.96 o 
  -3   0  19     1956.61     1758.21     64.16 o 
  -1   0  19       97.99       92.35     15.12 o 
   1   0  19       28.04       17.86      9.32 o 
   3   0  19        5.58       18.09     10.04 o 
   5   0  19     4454.40     4337.88    132.21 o 
   7   0  19      632.77      610.06     37.55 o 
   9   0  19      166.96      164.50     23.77 o 
 -13   1  19        0.01        2.46     20.04 o 
 -12   1  19        4.96        9.27     12.14 o 
 -11   1  19       70.81       55.86     15.63 o 
 -10   1  19      283.40      309.35     28.30 o 
  -9   1  19        2.08        8.82     10.26 o 
  -8   1  19       58.97       44.70     13.42 o 
  -7   1  19       28.92       28.99      9.70 o 
  -6   1  19      461.08      528.13     37.03 o 
  -5   1  19     2111.42     1942.87     60.65 o 
  -4   1  19       72.21       83.24     14.72 o 
  -3   1  19        1.17        3.57      6.61 o 
  -2   1  19      112.76       85.91     21.99 o 
  -1   1  19       20.80       25.21      9.49 o 
   0   1  19      460.33      432.35     29.72 o 
   1   1  19      167.06      200.79     16.66 o 
   2   1  19       48.61       47.14     10.97 o 
   3   1  19      124.80      141.48     15.00 o 
   4   1  19       15.88       10.95      8.17 o 
   5   1  19       12.86       28.91      8.79 o 
   6   1  19      783.31      775.60     31.40 o 
   7   1  19      197.36      182.63     24.86 o 
   8   1  19       17.58        2.82      9.31 o 
   9   1  19      306.60      279.99     26.85 o 
  10   1  19       16.72       27.10     13.75 o 
  11   1  19       90.86      111.23     19.06 o 
  12   1  19       68.56      120.60     20.50 o 
  13   1  19        0.18       23.17     17.63 o 
 -12   2  19        3.49        3.31     16.82 o 
 -11   2  19      140.41      142.54     24.02 o 
 -10   2  19        3.06        0.48     24.16 o 
  -9   2  19       17.14       43.32     15.15 o 
  -8   2  19        0.78        0.32     11.87 o 
  -7   2  19       18.16       33.96     13.71 o 
  -6   2  19      176.89      150.63     21.29 o 
  -5   2  19        0.13       15.76      9.22 o 
  -4   2  19        0.09        0.63      9.29 o 
  -3   2  19        0.31        9.11      8.55 o 
  -2   2  19      144.01      120.28     15.40 o 
  -1   2  19      173.39      194.35     18.39 o 
   0   2  19       49.38       32.54     10.48 o 
   1   2  19      112.43      133.80     16.03 o 
   2   2  19      160.86      156.10     16.57 o 
   3   2  19        7.07        5.74      9.32 o 
   4   2  19       99.71      106.73     14.57 o 
   5   2  19        5.58        0.00     14.90 o 
   6   2  19        0.25        0.00     15.53 o 
   7   2  19        2.26        9.31     11.14 o 
   8   2  19       51.57       43.07     15.46 o 
   9   2  19      184.17      237.40     35.70 o 
  10   2  19       30.56       43.34     19.85 o 
  11   2  19        0.53       11.64     17.21 o 
  12   2  19      122.89      148.63     26.49 o 
  -8   3  19        0.28        8.72     17.08 o 
  -7   3  19        0.01        3.26     14.93 o 
  -6   3  19        0.57        0.00     15.28 o 
  -5   3  19      127.28       94.70     19.88 o 
  -4   3  19        8.96        7.16     13.41 o 
  -3   3  19       39.52       61.29     17.11 o 
  -2   3  19       37.27       29.66     12.21 o 
  -1   3  19        2.14        0.00     19.30 o 
   0   3  19        3.77        0.00     10.40 o 
   1   3  19       48.80       48.65     14.20 o 
   2   3  19       81.07      109.01     17.09 o 
   3   3  19      122.40       73.87     19.19 o 
   4   3  19        6.02       17.60     15.34 o 
   5   3  19       14.56       14.31     17.22 o 
   6   3  19        0.00        1.97     16.13 o 
   7   3  19        0.44        3.42     16.54 o 
   8   3  19       91.66      109.69     29.72 o 
 -10   0  20       71.88      101.01     34.06 o 
  -8   0  20      531.34      558.64     59.14 o 
  -6   0  20       89.81      104.50     28.18 o 
  -4   0  20      815.55      766.30     57.05 o 
  -2   0  20      649.83      632.56     51.00 o 
   0   0  20       43.42       30.92     15.96 o 
   2   0  20      496.39      466.93     47.84 o 
   4   0  20        0.27        5.43     13.34 o 
   6   0  20     1435.20     1250.43     76.84 o 
   8   0  20        9.09       21.52     16.92 o 
  10   0  20        5.08       11.99     15.91 o 
 -13   1  20        1.75       28.74     15.50 o 
 -12   1  20        8.31       27.10     14.95 o 
 -11   1  20       98.66      102.73     18.52 o 
 -10   1  20      143.80      115.76     19.14 o 
  -9   1  20        6.33        2.92     10.37 o 
  -8   1  20        2.14        4.87      9.59 o 
  -7   1  20      257.53      270.02     29.09 o 
  -6   1  20       64.92       78.52     12.78 o 
  -5   1  20      358.74      375.08     22.92 o 
  -4   1  20       28.53       20.08      8.33 o 
  -3   1  20        0.04        1.52      6.91 o 
  -2   1  20        2.84        0.02      6.75 o 
  -1   1  20       98.18      118.75     15.89 o 
   0   1  20      127.08      111.40     12.46 o 
   1   1  20      318.43      333.89     21.38 o 
   2   1  20      369.54      373.84     22.91 o 
   3   1  20       42.16       68.64     11.99 o 
   4   1  20      299.59      320.99     21.99 o 
   5   1  20        3.62       10.80     13.08 o 
   6   1  20      712.72      653.25     32.41 o 
   7   1  20       25.61       38.56     11.28 o 
   8   1  20        1.28       11.83     12.06 o 
   9   1  20      143.79      154.03     20.72 o 
  10   1  20       12.72       14.73     14.13 o 
  11   1  20       21.49       31.23     15.24 o 
  12   1  20       37.72       29.01     29.32 o 
  13   1  20        0.65        6.61     17.85 o 
 -11   2  20       38.44       38.75     18.53 o 
 -10   2  20       85.71       60.06     19.49 o 
  -9   2  20        1.81        5.19     14.44 o 
  -8   2  20      191.75      236.88     27.33 o 
  -7   2  20      205.40      234.56     27.24 o 
  -6   2  20       76.13       78.08     17.43 o 
  -5   2  20      274.90      270.05     22.32 o 
  -4   2  20       21.83       11.30     10.08 o 
  -3   2  20      248.61      250.18     34.32 o 
  -2   2  20      191.60      199.50     18.93 o 
  -1   2  20      312.80      254.25     20.93 o 
   0   2  20        6.21       15.02     11.08 o 
   1   2  20        2.24        0.00      9.24 o 
   2   2  20       22.81       46.42     11.31 o 
   3   2  20       34.79       53.21     11.39 o 
   4   2  20      142.95      166.04     18.31 o 
   5   2  20        9.78       25.73     10.70 o 
   6   2  20       17.11       27.32     13.58 o 
   7   2  20       64.55       87.47     17.38 o 
   8   2  20      108.06       73.01     16.90 o 
   9   2  20      125.15      106.68     22.34 o 
  10   2  20       84.28      101.52     22.94 o 
  11   2  20        7.05        8.87     16.97 o 
  -7   3  20       42.40       51.85     22.49 o 
  -6   3  20       17.73       22.25     17.60 o 
  -5   3  20        3.12       26.82     15.77 o 
  -4   3  20      128.79       89.24     23.03 o 
  -3   3  20       13.53       12.26     14.00 o 
  -2   3  20        1.88        0.00     11.43 o 
  -1   3  20        3.76        4.07     14.83 o 
   0   3  20        1.79        5.41     12.38 o 
   1   3  20        1.14        4.81     14.70 o 
   2   3  20       55.75       46.97     21.36 o 
   3   3  20      104.48       83.94     19.95 o 
   4   3  20       10.27        0.00     15.35 o 
   5   3  20       21.31       27.77     19.63 o 
   6   3  20       34.15       42.99     19.48 o 
   7   3  20       10.68       20.85     19.22 o 
 -11   0  21        0.67       61.42     31.94 o 
  -9   0  21       68.04       70.16     27.75 o 
  -7   0  21      261.51      251.65     42.57 o 
  -5   0  21      181.39      136.83     29.94 o 
  -3   0  21       41.38       53.40     20.75 o 
  -1   0  21        2.69        0.00     12.18 o 
   1   0  21      249.16      287.95     41.06 o 
   3   0  21      536.92      571.31     53.60 o 
   5   0  21      274.67      344.15     43.85 o 
   7   0  21     1720.45     1469.09     87.39 o 
   9   0  21        5.44       13.91     14.02 o 
 -12   1  21       85.86      106.01     20.37 o 
 -11   1  21        5.89        0.00     20.19 o 
 -10   1  21      122.16      144.19     21.14 o 
  -9   1  21       20.73       34.45     13.81 o 
  -8   1  21       48.10       49.95     11.64 o 
  -7   1  21       28.88       37.07     11.00 o 
  -6   1  21      199.84      198.78     17.91 o 
  -5   1  21      116.03      174.69     19.64 o 
  -4   1  21       11.14       17.85     10.80 o 
  -3   1  21       10.26        3.88      7.28 o 
  -2   1  21      420.74      319.86     31.35 o 
  -1   1  21        0.57        0.00     12.09 o 
   0   1  21      287.05      281.17     26.32 o 
   1   1  21        1.57        9.04      7.90 o 
   2   1  21      245.91      251.71     19.50 o 
   3   1  21       16.15       23.96      9.09 o 
   4   1  21      115.69      113.24     14.87 o 
   5   1  21        6.76        0.00     10.42 o 
   6   1  21       21.90       21.88     13.75 o 
   7   1  21      431.80      454.85     27.33 o 
   8   1  21       70.56       61.32     15.40 o 
   9   1  21       10.09       16.30     13.88 o 
  10   1  21        0.39        0.00     13.05 o 
  11   1  21       11.17        8.99     14.75 o 
  12   1  21        0.68        0.00     15.69 o 
 -11   2  21        2.02       12.87     17.85 o 
 -10   2  21       36.84       31.39     18.21 o 
  -9   2  21       24.90       46.27     17.89 o 
  -8   2  21        8.62        0.00     12.34 o 
  -7   2  21       93.00       97.89     19.14 o 
  -6   2  21      106.53       94.48     19.78 o 
  -5   2  21        0.50        0.00      9.61 o 
  -4   2  21       14.01       11.73     10.43 o 
  -3   2  21      405.27      393.17     30.81 o 
  -2   2  21      124.72      132.71     16.58 o 
  -1   2  21      129.74      112.61     17.67 o 
   0   2  21      131.80      107.33     14.76 o 
   1   2  21        2.79       12.37      9.71 o 
   2   2  21        3.84        0.00      9.13 o 
   3   2  21      317.46      352.78     25.64 o 
   4   2  21      195.33      191.88     26.54 o 
   5   2  21      169.17      190.51     24.08 o 
   6   2  21       23.05       57.78     16.80 o 
   7   2  21        0.11       10.28     15.29 o 
   8   2  21       37.97       67.29     18.65 o 
   9   2  21        1.29        5.83     14.47 o 
  10   2  21       51.01       43.76     18.79 o 
  -7   3  21        0.64        7.30     18.19 o 
  -6   3  21       67.03       64.67     21.51 o 
  -5   3  21       52.72       71.19     27.07 o 
  -4   3  21       20.37       11.15     16.17 o 
  -3   3  21        0.00        0.00     14.23 o 
  -2   3  21        0.91        0.00     12.43 o 
  -1   3  21       36.64       13.62     16.68 o 
   0   3  21      130.40      114.00     22.47 o 
   1   3  21      173.35      155.28     21.19 o 
   2   3  21        5.11        0.00     19.84 o 
   3   3  21       15.45       51.38     18.77 o 
   4   3  21        8.49       57.60     20.86 o 
   5   3  21        5.03        0.64     16.27 o 
   6   3  21       11.44       23.31     19.30 o 
 -10   0  22      110.42      123.97     37.23 o 
  -8   0  22      342.16      392.40     53.24 o 
  -6   0  22     1342.88     1119.12     76.54 o 
  -4   0  22       25.36       62.36     22.44 o 
  -2   0  22       35.04       26.54     17.76 o 
   0   0  22       45.71       30.19     21.18 o 
   2   0  22       55.70       65.26     21.43 o 
   4   0  22      662.36      626.97     58.85 o 
   6   0  22      121.80      103.22     26.33 o 
   8   0  22      101.12       93.46     25.15 o 
  10   0  22       24.61       44.46     22.66 o 
 -12   1  22       23.13       33.18     27.82 o 
 -11   1  22       16.11       33.85     15.64 o 
 -10   1  22       34.43       54.74     17.28 o 
  -9   1  22        1.48        5.51     11.88 o 
  -8   1  22      145.57      148.32     17.74 o 
  -7   1  22       68.65       86.02     14.05 o 
  -6   1  22       44.50       21.45     13.69 o 
  -5   1  22      373.02      389.04     29.51 o 
  -4   1  22       43.92       25.79      9.52 o 
  -3   1  22      264.53      252.74     37.92 o 
  -2   1  22      203.31      126.81     39.55 o 
  -1   1  22      338.97      280.93     31.51 o 
   0   1  22      209.01      181.70     16.99 o 
   1   1  22       48.87       59.87     12.84 o 
   2   1  22      361.72      312.68     22.15 o 
   3   1  22        3.30        9.68      9.13 o 
   4   1  22        1.75        4.89      8.78 o 
   5   1  22      271.84      295.44     23.02 o 
   6   1  22       54.47       35.10     11.53 o 
   7   1  22       98.14      142.22     16.91 o 
   8   1  22        5.32        0.00     11.24 o 
   9   1  22       39.98       30.51     20.34 o 
  10   1  22        3.59        9.41     14.00 o 
  11   1  22        0.03       13.00     15.21 o 
  12   1  22        0.69       29.00     17.06 o 
 -10   2  22        1.85        5.36     16.79 o 
  -9   2  22       35.04       13.05     17.71 o 
  -8   2  22       51.43       51.86     17.73 o 
  -7   2  22        5.09        0.00     21.98 o 
  -6   2  22       18.33       35.30     15.55 o 
  -5   2  22        1.48        7.85     10.42 o 
  -4   2  22        1.06       16.11     12.50 o 
  -3   2  22        4.54       12.81     10.31 o 
  -2   2  22       31.15       30.57     11.29 o 
  -1   2  22       32.04       36.45     13.38 o 
   0   2  22      103.79      107.19     22.90 o 
   1   2  22      167.96      165.50     18.98 o 
   2   2  22        0.00       19.78     10.50 o 
   3   2  22        7.55        0.00      9.42 o 
   4   2  22        4.55       15.32     11.28 o 
   5   2  22       46.32       76.92     17.10 o 
   6   2  22        2.93        2.70     14.37 o 
   7   2  22       73.20      145.06     23.21 o 
   8   2  22       13.96        0.00     25.26 o 
   9   2  22       47.53       69.31     26.86 o 
  10   2  22       15.99        0.00     18.31 o 
  -5   3  22        5.13       39.61     18.92 o 
  -4   3  22        2.76       20.92     17.55 o 
  -3   3  22        0.00        2.36     23.59 o 
  -2   3  22       18.45       20.44     13.76 o 
  -1   3  22       20.82       33.40     16.17 o 
   0   3  22       19.11       12.43     13.71 o 
   1   3  22       33.04       50.71     16.05 o 
   2   3  22        0.03        0.00     16.70 o 
   3   3  22        5.08       11.70     18.65 o 
   4   3  22       20.04        0.00     16.97 o 
   5   3  22       15.13        0.00     17.35 o 
  -9   0  23       52.45      113.73     36.14 o 
  -7   0  23       64.57       45.69     25.49 o 
  -5   0  23       27.80       19.20     23.21 o 
  -3   0  23        2.26        0.00     16.01 o 
  -1   0  23      230.30      236.40     39.17 o 
   1   0  23      154.88      135.53     29.64 o 
   3   0  23        3.75       19.22     15.87 o 
   5   0  23       77.14       88.28     26.61 o 
   7   0  23       11.89       21.57     16.19 o 
   9   0  23      211.43      226.89     40.15 o 
 -11   1  23        3.63       19.70     21.79 o 
 -10   1  23       12.10        7.79     17.75 o 
  -9   1  23        7.79       28.66     18.40 o 
  -8   1  23        0.62        8.77     13.06 o 
  -7   1  23      268.76      248.61     30.94 o 
  -6   1  23      187.01      198.29     27.47 o 
  -5   1  23      342.37      302.30     34.27 o 
  -4   1  23       63.19       43.37     13.18 o 
  -3   1  23       17.09       15.93      8.83 o 
  -2   1  23        0.30        0.00      8.17 o 
  -1   1  23       38.55       63.77     17.74 o 
   0   1  23        1.87        8.82      8.27 o 
   1   1  23       24.99       22.23      9.08 o 
   2   1  23      150.00      155.78     16.63 o 
   3   1  23        1.68        0.74      8.60 o 
   4   1  23       54.06       59.82     12.84 o 
   5   1  23       17.25       23.27     11.23 o 
   6   1  23      366.45      352.89     25.85 o 
   7   1  23      144.13      156.74     17.52 o 
   8   1  23       79.97       40.55     16.64 o 
   9   1  23        3.32       10.09     14.58 o 
  10   1  23       11.59       44.47     19.34 o 
  11   1  23       24.93       71.48     27.06 o 
  -9   2  23       28.05       61.92     19.81 o 
  -8   2  23       17.27       16.53     19.29 o 
  -7   2  23        1.98        0.00     14.20 o 
  -6   2  23      236.25      252.89     29.16 o 
  -5   2  23      208.66      204.73     21.19 o 
  -4   2  23       66.94       58.10     17.40 o 
  -3   2  23       12.03       18.50     13.73 o 
  -2   2  23        3.31        7.30     11.13 o 
  -1   2  23       35.87       19.21     12.05 o 
   0   2  23        0.78       11.49     10.82 o 
   1   2  23        2.92        0.00     10.23 o 
   2   2  23        9.32       21.49     11.53 o 
   3   2  23       20.61       32.97     12.44 o 
   4   2  23      105.58      119.73     17.75 o 
   5   2  23       22.10       49.94     16.89 o 
   6   2  23      247.63      317.59     32.37 o 
   7   2  23        4.77        1.83     22.32 o 
   8   2  23       63.72       43.60     19.10 o 
   9   2  23       39.86       46.89     20.22 o 
  -4   3  23       86.80       80.25     24.07 o 
  -3   3  23       27.88       55.26     20.73 o 
  -2   3  23       17.46       26.09     15.15 o 
  -1   3  23       13.02       22.47     14.85 o 
   0   3  23        4.14       10.31     15.15 o 
   1   3  23       39.46       35.95     16.51 o 
   2   3  23       44.35       23.20     29.92 o 
   3   3  23        1.74       11.60     19.31 o 
   4   3  23        0.72        5.63     20.17 o 
 -10   0  24        2.63        2.96     28.48 o 
  -8   0  24      157.24      111.77     35.64 o 
  -6   0  24       15.82       15.48     23.26 o 
  -4   0  24      525.64      454.96     54.84 o 
  -2   0  24      256.27      212.02     39.79 o 
   0   0  24      800.42      721.59     66.87 o 
   2   0  24       65.98       74.44     25.92 o 
   4   0  24       19.07       29.12     17.15 o 
   6   0  24      147.97      169.18     36.78 o 
   8   0  24      127.48      130.51     34.06 o 
  10   0  24        0.93       14.91     20.29 o 
 -11   1  24        0.05        0.00     33.13 o 
 -10   1  24       83.81      115.17     48.38 o 
  -9   1  24       52.59       66.97     37.60 o 
  -8   1  24       18.07       30.63     23.60 o 
  -7   1  24       47.35       10.45     17.14 o 
  -6   1  24       95.82       85.97     17.74 o 
  -5   1  24        5.08        0.00     11.46 o 
  -4   1  24        1.14       10.48     11.76 o 
  -3   1  24       35.78       28.49     20.42 o 
  -2   1  24        1.32        0.00     10.30 o 
  -1   1  24        0.20        6.21     14.48 o 
   0   1  24       39.01       26.72     11.10 o 
   1   1  24      158.83      136.40     17.90 o 
   2   1  24        4.32        9.58     10.55 o 
   3   1  24      123.35      102.44     16.76 o 
   4   1  24        0.01       19.39     15.86 o 
   5   1  24       98.36       78.65     19.71 o 
   6   1  24       26.17       19.50     14.48 o 
   7   1  24       63.03       85.85     23.99 o 
   8   1  24        3.12       37.69     21.98 o 
   9   1  24       60.26       56.96     24.37 o 
  10   1  24       60.81      105.45     33.27 o 
  -8   2  24        6.65       22.82     17.97 o 
  -7   2  24       37.96       49.58     17.81 o 
  -6   2  24      152.43      133.71     22.96 o 
  -5   2  24      231.25      225.36     22.77 o 
  -4   2  24       34.17       40.45     13.21 o 
  -3   2  24       23.45       26.71     12.44 o 
  -2   2  24       99.40       83.24     15.36 o 
  -1   2  24        6.35        6.00     10.65 o 
   0   2  24      100.99      113.35     17.03 o 
   1   2  24       67.97       86.85     15.92 o 
   2   2  24       30.25       63.19     14.93 o 
   3   2  24       10.44       13.26     12.60 o 
   4   2  24      125.75      125.77     18.13 o 
   5   2  24        1.64        0.00     14.44 o 
   6   2  24      171.73      155.98     23.71 o 
   7   2  24        9.49       17.62     18.08 o 
   8   2  24        0.24        0.00     19.70 o 
  -1   3  24        1.24        0.00     16.76 o 
   0   3  24        5.88        0.00     17.53 o 
   1   3  24        1.10        1.16     15.79 o 
  -9   0  25      341.60      422.38     63.02 o 
  -7   0  25      113.73       97.75     35.34 o 
  -5   0  25       96.53      117.65     33.06 o 
  -3   0  25        6.83       16.42     20.61 o 
  -1   0  25       27.89       26.95     22.05 o 
   1   0  25      126.38      162.77     35.66 o 
   3   0  25        3.74       12.68     18.76 o 
   5   0  25      122.19      139.40     31.31 o 
   7   0  25        7.01        0.00     19.61 o 
   9   0  25       10.09        2.76     19.22 o 
 -10   1  25      107.24      112.86     46.31 o 
  -9   1  25       16.78       10.88     37.26 o 
  -8   1  25       13.36       20.52     21.16 o 
  -7   1  25       24.17       33.15     33.56 o 
  -6   1  25        3.65       24.51     19.17 o 
  -5   1  25        5.36       21.37     17.44 o 
  -4   1  25      378.28      342.82     52.91 o 
  -3   1  25      142.65      155.89     24.80 o 
  -2   1  25        0.00        9.42     14.38 o 
  -1   1  25      139.42      103.62     20.79 o 
   0   1  25        5.12        4.37     12.80 o 
   1   1  25        0.30       28.90     13.96 o 
   2   1  25       39.58       56.05     17.05 o 
   3   1  25      224.10      198.08     27.05 o 
   4   1  25        5.62        0.43     11.95 o 
   5   1  25       44.08       53.41     18.42 o 
   6   1  25       23.77       20.94     23.15 o 
   7   1  25      125.64      134.11     24.70 o 
   8   1  25        0.00       24.05     22.96 o 
   9   1  25        0.14        0.00     18.38 o 
  10   1  25       40.81       87.99     31.78 o 
  -7   2  25       65.56       81.47     20.83 o 
  -6   2  25       48.40       66.10     19.78 o 
  -5   2  25       34.20       42.89     14.92 o 
  -4   2  25        2.73        1.30     11.95 o 
  -3   2  25       69.77       74.84     15.70 o 
  -2   2  25        1.16       18.67     12.29 o 
  -1   2  25       11.92       18.75     12.92 o 
   0   2  25        6.71       33.33     14.84 o 
   1   2  25        0.03        0.00     10.99 o 
   2   2  25       79.58       72.22     15.92 o 
   3   2  25        5.13        2.02     12.90 o 
   4   2  25        2.95        0.00     12.65 o 
   5   2  25       51.94       75.93     20.63 o 
   6   2  25        1.70       27.51     16.33 o 
   7   2  25        2.87       16.20     18.44 o 
 -10   0  26       32.70        0.68     36.78 o 
  -8   0  26      133.13      115.94     37.10 o 
  -6   0  26      456.59      516.78     64.48 o 
  -4   0  26        5.11        0.00     18.19 o 
  -2   0  26      352.00      284.44     47.72 o 
   0   0  26      488.32      402.77     53.65 o 
   2   0  26        5.91        6.50     18.10 o 
   4   0  26        8.04        0.00     15.12 o 
   6   0  26        8.01       19.63     19.11 o 
   8   0  26        3.20       11.22     19.68 o 
  -9   1  26        7.28       17.56     36.69 o 
  -8   1  26        2.04       32.19     24.15 o 
  -7   1  26      106.89      148.57     29.86 o 
  -6   1  26       18.55       14.85     19.83 o 
  -5   1  26        8.18       22.08     18.45 o 
  -4   1  26       72.92       74.38     22.15 o 
  -3   1  26       18.92        9.63     15.06 o 
  -2   1  26       23.45       15.76     26.61 o 
  -1   1  26      249.97      217.05     41.74 o 
   0   1  26        1.11       20.69     15.48 o 
   1   1  26        0.99        7.25     12.68 o 
   2   1  26        0.38       27.61     14.63 o 
   3   1  26       32.48       42.08     27.12 o 
   4   1  26       21.44       34.70     15.66 o 
   5   1  26       98.01      135.00     23.68 o 
   6   1  26       69.69       79.07     21.00 o 
   7   1  26       20.48       11.69     16.06 o 
   8   1  26       81.94       61.93     30.62 o 
   9   1  26        9.99       35.48     28.89 o 
  -6   2  26        2.98        0.00     16.60 o 
  -5   2  26       94.37      115.05     26.68 o 
  -4   2  26      134.05      121.89     19.09 o 
  -3   2  26        8.41       21.00     21.36 o 
  -2   2  26        3.18        1.05     11.55 o 
  -1   2  26        6.31        7.24     21.36 o 
   0   2  26       29.16       28.37     13.84 o 
   1   2  26       70.60       93.74     17.37 o 
   2   2  26        0.59       11.31     13.55 o 
   3   2  26        0.06        0.00     13.27 o 
   4   2  26        0.09        0.00     13.24 o 
   5   2  26       48.25       63.26     21.77 o 
   6   2  26       54.02       37.42     19.94 o 
  -9   0  27        0.36        7.64     35.91 o 
  -7   0  27       32.06       44.05     32.35 o 
  -5   0  27        2.87        0.00     22.98 o 
  -3   0  27       39.78       15.94     24.42 o 
  -1   0  27      162.45      232.52     46.08 o 
   1   0  27        3.02       18.26     19.77 o 
   3   0  27      313.11      283.59     46.49 o 
   5   0  27       47.42       64.30     28.71 o 
   7   0  27       63.77      117.40     32.99 o 
   9   0  27       20.31       23.87     26.77 o 
  -8   1  27        0.80       15.50     23.83 o 
  -7   1  27       10.46       22.75     21.74 o 
  -6   1  27        9.31       14.44     22.34 o 
  -5   1  27        1.68        0.00     16.35 o 
  -4   1  27        2.57        0.00     17.22 o 
  -3   1  27       33.21       39.99     18.85 o 
  -2   1  27       11.67        7.53     15.83 o 
  -1   1  27       51.98       50.53     20.34 o 
   0   1  27       60.66       65.12     24.08 o 
   1   1  27       63.36       40.51     17.46 o 
   2   1  27        4.40       12.39     14.50 o 
   3   1  27       28.06        0.00     13.37 o 
   4   1  27        6.71       26.21     15.30 o 
   5   1  27       19.27       11.09     16.31 o 
   6   1  27        6.32       18.87     16.13 o 
   7   1  27        0.53        0.00     27.10 o 
   8   1  27        2.16       13.34     24.12 o 
  -5   2  27      169.98      181.16     27.82 o 
  -4   2  27       14.91        4.14     17.77 o 
  -3   2  27        0.24       12.40     16.32 o 
  -2   2  27        5.87        0.00     16.29 o 
  -1   2  27       22.48       39.71     18.45 o 
   0   2  27       25.82       12.51     19.94 o 
   1   2  27        1.20        0.00     13.98 o 
   2   2  27       42.44       29.98     15.22 o 
   3   2  27        0.80        2.24     16.12 o 
   4   2  27        0.60        0.00     16.53 o 
  -8   0  28        5.08        0.00     31.03 o 
  -6   0  28        3.10       43.00     31.40 o 
  -4   0  28       12.33        7.16     28.00 o 
  -2   0  28        0.00       10.01     26.97 o 
   0   0  28       25.19       29.05     22.94 o 
   2   0  28       33.42       69.25     28.68 o 
   4   0  28        1.97        0.00     17.56 o 
   6   0  28       44.04       35.64     28.84 o 
  -7   1  28       51.76       57.00     27.50 o 
  -6   1  28        2.27        0.00     31.27 o 
  -5   1  28       40.27       30.31     33.93 o 
  -4   1  28       47.93       59.44     23.48 o 
  -3   1  28        0.03       28.61     19.68 o 
  -2   1  28        0.08       29.93     24.15 o 
  -1   1  28        6.11       35.08     18.86 o 
   0   1  28       45.64       43.54     20.10 o 
   1   1  28       14.14        0.35     16.76 o 
   2   1  28        6.60       22.23     16.05 o 
   3   1  28        3.23       14.58     20.54 o 
   4   1  28       12.41       15.21     16.16 o 
   5   1  28       44.10       75.92     29.93 o 
   6   1  28        1.04       17.17     16.25 o 
  -2   2  28        0.00       63.54     25.30 o 
  -1   2  28        3.60       29.71     18.02 o 
   0   2  28        5.92        0.00     19.63 o 
   1   2  28        9.09        0.00     17.72 o 
   2   2  28        0.00        0.00     18.49 o 
  -7   0  29        3.04        9.10     33.20 o 
  -5   0  29        5.91       13.06     31.44 o 
  -3   0  29       62.39       60.19     30.80 o 
  -1   0  29       45.99       64.48     31.31 o 
   1   0  29       87.34      157.92     39.19 o 
   3   0  29       89.51       84.86     30.58 o 
   5   0  29        1.79       10.76     26.79 o 
  -5   1  29       28.25       21.60     24.53 o 
  -4   1  29        0.20       10.66     22.76 o 
  -3   1  29       21.16       43.13     23.49 o 
  -2   1  29       17.21        8.21     29.90 o 
  -1   1  29       31.61       46.46     23.37 o 
   0   1  29       64.93       76.61     23.93 o 
   1   1  29        2.73        5.43     18.33 o 
   2   1  29       10.04        0.00     28.26 o 
   3   1  29        1.94        0.00     15.88 o 
   4   1  29       85.74       77.58     23.48 o 
   5   1  29       36.57       46.84     21.50 o 
  -4   0  30        3.49       50.14     35.71 o 
  -2   0  30        0.45       10.67     29.82 o 
   0   0  30       34.10        0.00     24.24 o 
   2   0  30       40.75       59.08     31.67 o 
   4   0  30       58.34       89.10     37.03 o 
  -3   1  30        0.02        7.13     21.44 o 
  -2   1  30       12.80       10.54     20.76 o 
  -1   1  30        3.18       24.90     22.68 o 
   0   1  30       43.64       32.24     31.70 o 
   1   1  30       44.44       53.83     25.27 o 
   2   1  30        2.56        0.00     28.44 o 
   3   1  30        1.00        0.00     19.14 o 
  -1   0  31        0.62        1.05     32.33 o 
   1   0  31        1.03        0.00     24.60 o 
                                                 
